# Supplementary material for: Global mapping of RNA-chromatin contacts reveals a proximity-dominated connectivity model for ncRNA-gene interactions
Source: Nat Commun. 2023 Sep 28;14:6073. doi: 10.1038/s41467-023-41848-9 (PMC10539311; doi:10.1038/s41467-023-41848-9)
Supplement: Supplementary file 6 — Supplementary Data 3 [file 41467_2023_41848_MOESM6_ESM.txt]

chr	start	stop	score	GeneID	strand	name	annotation_type	rna_type_gencode	rna_type	rna_subtype	closest_protein	top_repeat.name	top_repeat.percent	snRNA	snoRNA	trna	srpRNA	mir	elen	ilen	eratio
chr1	10001	10390	0	MSTRG.3	+	UTL3	intergenic	unannotated	repeat	SimpleRepeat	OR4F5	SimpleRepeat	100	0	0	0	0	0	389	0	1
chr1	133659	134324	0	MSTRG.1	-	UTL1	intergenic	unannotated	antisense	antisense	OR4F5	SINE	40.625	0	0	0	0	0	665	0	1
chr1	134792	135327	0	MSTRG.2	-	UTL2	intergenic	unannotated	readthrough	readthrough	OR4F5	SINE	1.6666666666666667	0	0	0	0	0	535	0	1
chr1	136247	137299	0	MSTRG.5	-	UTL5	intergenic	unannotated	repeat	ambiguous	OR4F5	ambiguous	99.78471474703983	0	0	0	0	0	1052	0	1
chr1	137606	139671	0	MSTRG.4	-	UTL4	intergenic	unannotated	intergenic	intergenic	OR4F5	rRNA	0.4583651642475172	0	0	0	0	0	2065	0	1
chr1	174207	174402	0	MSTRG.6	-	UTL6	intergenic	unannotated	intergenic	intergenic	OR4F5	NONE	0	0	0	0	0	0	195	0	1
chr1	180028	180240	0	MSTRG.7	-	UTL7	intergenic	unannotated	repeat	SimpleRepeat	OR4F5	SimpleRepeat	100	0	0	0	0	0	212	0	1
chr1	180721	180959	0	MSTRG.8	-	UTL8	intergenic	unannotated	intergenic	intergenic	OR4F5	SimpleRepeat	20	0	0	0	0	0	238	0	1
chr1	183202	184659	0	MSTRG.9	-	UTL9	intergenic	unannotated	antisense	antisense	OR4F5	NONE	0	0	0	0	0	0	1457	0	1
chr1	184901	185395	0	MSTRG.10	-	UTL10	intergenic	unannotated	readthrough	readthrough	OR4F5	NONE	0	0	0	0	0	0	494	0	1
chr1	196864	197178	0	MSTRG.11	-	UTL11	intergenic	unannotated	intergenic	intergenic	OR4F5	LINE	25	0	0	0	0	0	314	0	1
chr1	198963	199301	0	MSTRG.12	-	UTL12	intergenic	unannotated	intergenic	intergenic	OR4F5	NONE	0	0	0	0	0	0	338	0	1
chr1	207333	207494	0	MSTRG.13	+	UTL13	intergenic	unannotated	intergenic	intergenic	OR4F5	NONE	0	0	0	0	0	0	161	0	1
chr1	528383	528520	0	MSTRG.14	-	UTL14	intergenic	unannotated	intergenic	intergenic	OR4F29	SINE	33.33333333333333	0	0	0	0	0	137	0	1
chr1	531011	531327	0	MSTRG.15	-	UTL15	intergenic	unannotated	intergenic	intergenic	OR4F29	NONE	0	0	0	0	0	0	316	0	1
chr1	532726	532932	0	MSTRG.16	-	UTL16	intergenic	unannotated	intergenic	intergenic	OR4F29	NONE	0	0	0	0	0	0	206	0	1
chr1	630656	630759	0	MSTRG.17	+	UTL17	intergenic	unannotated	readthrough	readthrough	OR4F16	NONE	0	0	0	0	0	0	103	0	1
chr1	632474	632756	0	MSTRG.18	+	UTL18	intergenic	unannotated	readthrough	readthrough	OR4F16	ambiguous	99.20359230704058	0	0	0	0	0	282	0	1
chr1	902284	902339	0	MSTRG.19	+	UTL19	intergenic	unannotated	intergenic	intergenic	SAMD11	NONE	0	0	0	0	0	0	55	0	1
chr1	939585	944357	0	MSTRG.20	-	UTL20	intergenic	unannotated	readthrough	readthrough	SAMD11	SINE	1.643835616438356	0	0	0	0	0	4772	0	1
chr1	985980	986262	0	MSTRG.21	-	UTL21	intergenic	unannotated	repeat	SINE	PERM1	SINE	77.27272727272727	0	0	0	0	0	282	0	1
chr1	991055	991132	0	MSTRG.22	+	UTL22	intergenic	unannotated	intergenic	intergenic	HES4	NONE	0	0	0	0	0	0	77	0	1
chr1	994290	994548	0	MSTRG.23	+	UTL23	intergenic	unannotated	repeat	ambiguous	HES4	ambiguous	100	0	0	0	0	0	258	0	1
chr1	995313	995515	0	MSTRG.24	+	UTL24	intergenic	unannotated	repeat	LINE	HES4	LINE	80	0	0	0	0	0	202	0	1
chr1	997959	999009	0	MSTRG.25	-	UTL25	intergenic	unannotated	readthrough	readthrough	HES4	NONE	0	0	0	0	0	0	1050	0	1
chr1	1000225	1001271	0	MSTRG.26	+	UTL26	intergenic	unannotated	cre	PLS	ISG15	LowComplexity	1.4218009478672986	0	0	0	0	0	1046	0	1
chr1	1007613	1007849	0	MSTRG.27	-	UTL27	intergenic	unannotated	antisense	antisense	ISG15	ambiguous	33.33333333333333	0	0	0	0	0	236	0	1
chr1	1056491	1056615	0	MSTRG.28	-	UTL28	intergenic	unannotated	intergenic	intergenic	AGRN	NONE	0	0	0	0	0	0	124	0	1
chr1	1069457	1069507	0	MSTRG.29	-	UTL29	intergenic	unannotated	cre	dELS	RNF223	NONE	0	0	0	0	0	0	50	0	1
chr1	1075836	1075921	0	MSTRG.30	+	UTL30	intergenic	unannotated	intergenic	intergenic	RNF223	NONE	0	0	0	0	0	0	85	0	1
chr1	1078919	1081938	0	MSTRG.31	-	UTL31	intergenic	unannotated	readthrough	readthrough	C1orf159	SimpleRepeat	0.4694835680751174	0	0	0	0	0	3019	0	1
chr1	1113847	1113934	0	MSTRG.32	+	UTL32	intergenic	unannotated	antisense	antisense	C1orf159	NONE	0	0	0	0	0	0	87	0	1
chr1	1154797	1154858	0	MSTRG.33	-	UTL33	intergenic	unannotated	intergenic	intergenic	TTLL10	NONE	0	0	0	0	0	0	61	0	1
chr1	1162362	1162393	0	MSTRG.34	-	UTL34	intergenic	unannotated	cre	dELS	TTLL10	NONE	0	0	0	0	0	0	31	0	1
chr1	1170516	1170628	0	MSTRG.35	+	UTL35	intergenic	unannotated	intergenic	intergenic	TTLL10	NONE	0	0	0	0	0	0	112	0	1
chr1	1198508	1198758	0	MSTRG.36	-	UTL36	intergenic	unannotated	intergenic	intergenic	TTLL10	NONE	0	0	0	0	0	0	250	0	1
chr1	1201283	1201465	0	MSTRG.37	+	UTL37	intergenic	unannotated	cre	dELS	TNFRSF18	NONE	0	0	0	0	0	0	182	0	1
chr1	1205707	1205801	0	MSTRG.38	+	UTL38	intergenic	unannotated	cre	pELS	TNFRSF18	NONE	0	0	0	0	0	0	94	0	1
chr1	1216564	1216663	0	MSTRG.39	-	UTL39	intergenic	unannotated	intergenic	intergenic	SDF4	NONE	0	0	0	0	0	0	99	0	1
chr1	1234908	1249191	0	MSTRG.40	+	UTL40	intergenic	unannotated	readthrough	readthrough	B3GALT6	LTR	3.771551724137931	0	0	0	0	0	14283	0	1
chr1	1249472	1249865	0	MSTRG.41	-	UTL41	intergenic	unannotated	readthrough	readthrough	C1QTNF12	LTR	69.23076923076923	0	0	0	0	0	393	0	1
chr1	1251173	1254058	0	MSTRG.42	-	UTL42	intergenic	unannotated	readthrough	readthrough	UBE2J2	LTR	40.486409155937054	0	0	0	0	0	2885	0	1
chr1	1274027	1275296	0	MSTRG.43	+	UTL43	intergenic	unannotated	cre	PLS	UBE2J2	LowComplexity	5.384615384615385	0	0	0	0	0	1269	0	1
chr1	1309438	1321280	0	MSTRG.44	-	UTL44	intergenic	unannotated	antisense	antisense	ACAP3	NONE	0	0	0	0	0	1	11842	0	1
chr1	1325182	1335473	0	MSTRG.45	-	UTL45	intergenic	unannotated	readthrough	readthrough	CPTP	SimpleRepeat	10.024650780608052	0	0	0	0	0	10291	0	1
chr1	1349334	1350063	0	MSTRG.46	+	UTL46	intergenic	unannotated	cre	PLS	DVL1	LowComplexity	12.605042016806722	0	0	0	0	0	729	0	1
chr1	1351160	1362712	0	MSTRG.47	+	UTL47	intergenic	unannotated	antisense	antisense	MXRA8	SimpleRepeat	3.261734287987271	0	0	0	0	0	11552	0	1
chr1	1365680	1373886	0	MSTRG.48	-	UTL48	intergenic	unannotated	readthrough	readthrough	AURKAIP1	SINE	16.798732171156892	0	0	0	0	0	8206	0	1
chr1	1375405	1385908	0	MSTRG.49	+	UTL49	intergenic	unannotated	cre	PLS	AURKAIP1	SINE	19.32367149758454	0	0	0	0	0	10503	0	1
chr1	1386502	1387215	0	MSTRG.50	+	UTL50	intergenic	unannotated	antisense	antisense	CCNL2	NONE	0	0	0	0	0	0	713	0	1
chr1	1399287	1409235	0	MSTRG.51	-	UTL51	intergenic	unannotated	cre	pELS	CCNL2	LINE	7.025411061285501	0	0	0	1	0	9948	0	1
chr1	1410441	1417361	0	MSTRG.52	+	UTL52	intergenic	unannotated	readthrough	readthrough	ANKRD65	LTR	45.426829268292686	0	0	0	0	0	6920	0	1
chr1	1421682	1428070	0	MSTRG.53	-	UTL53	intergenic	unannotated	antisense	antisense	ANKRD65	SINE	16.541353383458645	0	0	0	0	0	6388	0	1
chr1	1428342	1430605	0	MSTRG.54	-	UTL54	intergenic	unannotated	readthrough	readthrough	TMEM88B	SINE	27.547169811320753	0	0	0	0	0	2263	0	1
chr1	1434532	1435602	0	MSTRG.55	-	UTL55	intergenic	unannotated	cre	PLS	VWA1	SimpleRepeat	5.88235294117647	0	0	0	0	0	1070	0	1
chr1	1442831	1444477	0	MSTRG.56	+	UTL56	intergenic	unannotated	readthrough	readthrough	VWA1	SINE	48.61111111111111	0	0	0	0	0	1646	0	1
chr1	1448125	1449807	0	MSTRG.57	+	UTL57	intergenic	unannotated	repeat	LTR	ATAD3C	LTR	78.02197802197803	0	0	0	0	0	1682	0	1
chr1	1459344	1459419	0	MSTRG.58	-	UTL58	intergenic	unannotated	antisense	antisense	ATAD3C	NONE	0	0	0	0	0	0	75	0	1
chr1	1469195	1471680	0	MSTRG.59	-	UTL59	intergenic	unannotated	cre	PLS	ATAD3C	LTR	58.82352941176471	0	0	0	0	0	2485	0	1
chr1	1473135	1473287	0	MSTRG.60	-	UTL60	intergenic	unannotated	antisense	antisense	ATAD3B	NONE	0	0	0	0	0	0	152	0	1
chr1	1473831	1473885	0	MSTRG.61	-	UTL61	intergenic	unannotated	antisense	antisense	ATAD3B	NONE	0	0	0	0	0	0	54	0	1
chr1	1487286	1487705	0	MSTRG.62	-	UTL62	intergenic	unannotated	repeat	SINE	ATAD3B	SINE	100	0	0	0	0	0	419	0	1
chr1	1493622	1493801	0	MSTRG.63	-	UTL63	intergenic	unannotated	antisense	antisense	ATAD3B	NONE	0	0	0	0	0	0	179	0	1
chr1	1497736	1502942	0	MSTRG.64	+	UTL64	intergenic	unannotated	readthrough	readthrough	ATAD3B	SINE	55.98290598290598	0	0	0	0	0	5206	0	1
chr1	1503191	1503278	0	MSTRG.65	-	UTL65	intergenic	unannotated	antisense	antisense	ATAD3B	NONE	0	0	0	0	0	0	87	0	1
chr1	1509977	1512061	0	MSTRG.66	-	UTL66	intergenic	unannotated	cre	PLS	ATAD3A	LTR	52.72727272727272	0	0	0	0	0	2084	0	1
chr1	1514108	1514139	0	MSTRG.67	-	UTL67	intergenic	unannotated	antisense	antisense	ATAD3A	NONE	0	0	0	0	0	0	31	0	1
chr1	1530851	1535212	0	MSTRG.68	-	UTL68	intergenic	unannotated	readthrough	readthrough	ATAD3A	SINE	13.440860215053762	0	0	0	0	0	4361	0	1
chr1	1540188	1540381	0	MSTRG.70	+	UTL70	intergenic	unannotated	cre	PLS	TMEM240	NONE	0	0	0	0	0	0	193	0	1
chr1	1540414	1542493	0	MSTRG.71	-	UTL71	intergenic	unannotated	intergenic	intergenic	TMEM240	SimpleRepeat	13.20754716981132	0	0	0	0	0	2079	0	1
chr1	1551144	1551200	0	MSTRG.69	+	UTL69	intergenic	unannotated	cre	dELS	SSU72	NONE	0	0	0	0	0	0	56	0	1
chr1	1571171	1571301	0	MSTRG.72	+	UTL72	intergenic	unannotated	repeat	SINE	SSU72	SINE	71.42857142857143	0	0	0	0	0	130	0	1
chr1	1588980	1589166	0	MSTRG.73	+	UTL73	intergenic	unannotated	repeat	SINE	FNDC10	SINE	78.57142857142857	0	0	0	0	0	186	0	1
chr1	1597845	1598117	0	MSTRG.74	-	UTL74	intergenic	unannotated	readthrough	readthrough	FNDC10	NONE	0	0	0	0	0	0	272	0	1
chr1	1608583	1608783	0	MSTRG.75	+	UTL75	intergenic	unannotated	repeat	SINE	MIB2	SINE	75	0	0	0	0	0	200	0	1
chr1	1619350	1632614	0	MSTRG.76	-	UTL76	intergenic	unannotated	cre	PLS	MIB2	SimpleRepeat	0.6417112299465241	0	0	0	0	0	13264	0	1
chr1	1634639	1634926	0	MSTRG.77	-	UTL77	intergenic	unannotated	antisense	antisense	MMP23B	NONE	0	0	0	0	0	0	287	0	1
chr1	1636301	1639930	0	MSTRG.78	+	UTL78	intergenic	unannotated	antisense	antisense	CDK11B	SINE	12.745098039215685	0	0	0	0	0	3629	0	1
chr1	1643429	1643628	0	MSTRG.79	+	UTL79	intergenic	unannotated	antisense	antisense	CDK11B	LINE	50	0	0	0	0	0	199	0	1
chr1	1647225	1647328	0	MSTRG.80	+	UTL80	intergenic	unannotated	repeat	LINE	CDK11B	LINE	100	0	0	0	0	0	103	0	1
chr1	1659118	1659345	0	MSTRG.81	+	UTL81	intergenic	unannotated	cre	PLS	CDK11B	NONE	0	0	0	0	0	0	227	0	1
chr1	1662435	1663932	0	MSTRG.82	+	UTL82	intergenic	unannotated	readthrough	readthrough	SLC35E2B	SINE	16.666666666666664	0	0	0	0	0	1497	0	1
chr1	1681953	1682059	0	MSTRG.83	+	UTL83	intergenic	unannotated	repeat	ambiguous	SLC35E2B	ambiguous	62.5	0	0	0	0	0	106	0	1
chr1	1692651	1693293	0	MSTRG.84	-	UTL84	intergenic	unannotated	cre	PLS	SLC35E2B	NONE	0	0	0	0	0	0	642	0	1
chr1	1693868	1695545	0	MSTRG.85	+	UTL85	intergenic	unannotated	repeat	SINE	SLC35E2B	SINE	58.108108108108105	0	0	0	0	0	1677	0	1
chr1	1696244	1696387	0	MSTRG.86	-	UTL86	intergenic	unannotated	intergenic	intergenic	SLC35E2B	NONE	0	0	0	0	0	0	143	0	1
chr1	1699130	1699616	0	MSTRG.87	-	UTL87	intergenic	unannotated	intergenic	intergenic	CDK11A	NONE	0	0	0	0	0	0	486	0	1
chr1	1702582	1702825	0	MSTRG.88	-	UTL88	intergenic	unannotated	readthrough	readthrough	CDK11A	NONE	0	0	0	0	0	0	243	0	1
chr1	1720986	1721136	0	MSTRG.89	+	UTL89	intergenic	unannotated	repeat	SINE	CDK11A	SINE	62.5	0	0	0	0	0	150	0	1
chr1	1745986	1746579	0	MSTRG.90	-	UTL90	intergenic	unannotated	cre	PLS	SLC35E2A	ambiguous	30	0	0	0	0	0	593	0	1
chr1	1747084	1747626	0	MSTRG.91	+	UTL91	intergenic	unannotated	repeat	ambiguous	SLC35E2A	ambiguous	66.66666666666666	0	0	0	0	0	542	0	1
chr1	1748189	1750313	0	MSTRG.92	+	UTL92	intergenic	unannotated	intergenic	intergenic	NADK	SINE	14.705882352941178	0	0	0	0	0	2124	0	1
chr1	1750821	1751043	0	MSTRG.93	-	UTL93	intergenic	unannotated	intergenic	intergenic	NADK	NONE	0	0	0	0	0	0	222	0	1
chr1	1780313	1785483	0	MSTRG.94	-	UTL94	intergenic	unannotated	readthrough	readthrough	NADK	SINE	21.026072329688812	0	0	0	0	0	5170	0	1
chr1	1835897	1835952	0	MSTRG.95	+	UTL95	intergenic	unannotated	antisense	antisense	GNB1	NONE	0	0	0	0	0	0	55	0	1
chr1	1886062	1886162	0	MSTRG.96	+	UTL96	intergenic	unannotated	repeat	SINE	GNB1	SINE	100	0	0	0	0	0	100	0	1
chr1	1891349	1891487	0	MSTRG.97	+	UTL97	intergenic	unannotated	cre	PLS	GNB1	LowComplexity	100	0	0	0	0	0	138	0	1
chr1	1892512	1899073	0	MSTRG.98	+	UTL98	intergenic	unannotated	readthrough	readthrough	GNB1	LINE	10.64891846921797	0	0	0	0	0	6561	0	1
chr1	1909263	1914155	0	MSTRG.99	+	UTL99	intergenic	unannotated	cre	dELS	CALML6	LTR	18.06615776081425	0	0	0	0	0	4892	0	1
chr1	1917262	1917356	0	MSTRG.100	+	UTL100	intergenic	unannotated	readthrough	readthrough	CALML6	NONE	0	0	0	0	0	0	94	0	1
chr1	1965326	1965369	0	MSTRG.101	+	UTL101	intergenic	unannotated	antisense	antisense	CFAP74	NONE	0	0	0	0	0	0	43	0	1
chr1	1989027	1989078	0	MSTRG.102	+	UTL102	intergenic	unannotated	antisense	antisense	CFAP74	NONE	0	0	0	0	0	0	51	0	1
chr1	2005191	2005250	0	MSTRG.103	-	UTL103	intergenic	unannotated	intergenic	intergenic	CFAP74	NONE	0	0	0	0	0	0	59	0	1
chr1	2112626	2112939	0	MSTRG.104	-	UTL104	intergenic	unannotated	repeat	SINE	PRKCZ	SINE	63.793103448275865	0	0	0	0	0	313	0	1
chr1	2174100	2174227	0	MSTRG.105	-	UTL105	intergenic	unannotated	cre	dELS	PRKCZ	NONE	0	0	0	0	0	0	127	0	1
chr1	2179989	2180269	0	MSTRG.106	-	UTL106	intergenic	unannotated	antisense	antisense	PRKCZ	NONE	0	0	0	0	0	0	280	0	1
chr1	2184310	2184619	0	MSTRG.107	-	UTL107	intergenic	unannotated	readthrough	readthrough	PRKCZ	NONE	0	0	0	0	0	0	309	0	1
chr1	2199409	2212501	0	MSTRG.108	+	UTL108	intergenic	unannotated	cre	dELS	FAAP20	SINE	19.29170549860205	0	0	0	0	0	13092	0	1
chr1	2220657	2222455	0	MSTRG.110	+	UTL110	intergenic	unannotated	readthrough	readthrough	SKI	LINE	56.25	0	0	0	0	0	1798	0	1
chr1	2222598	2227685	0	MSTRG.111	-	UTL111	intergenic	unannotated	cre	pELS	SKI	SINE	21.299093655589125	0	0	0	0	0	5087	0	1
chr1	2271956	2271990	0	MSTRG.109	-	UTL109	intergenic	unannotated	cre	dELS	SKI	NONE	0	0	0	0	0	0	34	0	1
chr1	2306258	2319565	0	MSTRG.112	-	UTL112	intergenic	unannotated	antisense	antisense	SKI	SimpleRepeat	1.740139211136891	0	0	0	0	0	13307	0	1
chr1	2352068	2352204	0	MSTRG.113	+	UTL113	intergenic	unannotated	antisense	antisense	MORN1	ambiguous	42.857142857142854	0	0	0	0	0	136	0	1
chr1	2384098	2384156	0	MSTRG.114	+	UTL114	intergenic	unannotated	antisense	antisense	MORN1	NONE	0	0	0	0	0	0	58	0	1
chr1	2401074	2404134	0	MSTRG.115	-	UTL115	intergenic	unannotated	readthrough	readthrough	RER1	SimpleRepeat	1.9753086419753085	0	0	0	0	0	3060	0	1
chr1	2405334	2407949	0	MSTRG.116	+	UTL116	intergenic	unannotated	readthrough	readthrough	RER1	LowComplexity	3.125	0	0	0	0	0	2615	0	1
chr1	2412665	2423782	0	MSTRG.117	+	UTL117	intergenic	unannotated	cre	PLS	PEX10	SINE	7.474874371859297	0	0	0	0	0	11117	0	1
chr1	2458131	2458183	0	MSTRG.118	-	UTL118	intergenic	unannotated	antisense	antisense	PLCH2	NONE	0	0	0	0	0	0	52	0	1
chr1	2494395	2508670	0	MSTRG.119	-	UTL119	intergenic	unannotated	readthrough	readthrough	PLCH2	SimpleRepeat	2.132998745294856	0	0	0	0	0	14275	0	1
chr1	2536058	2536094	0	MSTRG.120	-	UTL120	intergenic	unannotated	antisense	antisense	HES5	NONE	0	0	0	0	0	0	36	0	1
chr1	2547336	2551352	0	MSTRG.121	+	UTL121	intergenic	unannotated	readthrough	readthrough	TNFRSF14	SINE	17.36842105263158	0	0	0	0	0	4016	0	1
chr1	2577798	2586547	0	MSTRG.122	-	UTL122	intergenic	unannotated	cre	pELS	PRXL2B	LTR	39.48995363214838	0	0	0	0	0	8749	0	1
chr1	2632902	2636088	0	MSTRG.123	-	UTL123	intergenic	unannotated	readthrough	readthrough	MMEL1	LTR	3.2432432432432434	0	0	0	0	0	3186	0	1
chr1	2813819	2813854	0	MSTRG.124	+	UTL124	intergenic	unannotated	intergenic	intergenic	TTC34	NONE	0	0	0	0	0	0	35	0	1
chr1	2841001	2841100	0	MSTRG.125	-	UTL125	intergenic	unannotated	intergenic	intergenic	TTC34	NONE	0	0	0	0	0	0	99	0	1
chr1	3012573	3012620	0	MSTRG.126	-	UTL126	intergenic	unannotated	cre	dELS	ACTRT2	NONE	0	0	0	0	0	0	47	0	1
chr1	3013080	3013122	0	MSTRG.127	-	UTL127	intergenic	unannotated	intergenic	intergenic	ACTRT2	NONE	0	0	0	0	0	0	42	0	1
chr1	3056481	3056639	0	MSTRG.128	+	UTL128	intergenic	unannotated	repeat	SINE	PRDM16	SINE	87.5	0	0	0	0	0	158	0	1
chr1	3071166	3071211	0	MSTRG.129	-	UTL129	intergenic	unannotated	cre	dELS	PRDM16	NONE	0	0	0	0	0	0	45	0	1
chr1	3100821	3100861	0	MSTRG.130	-	UTL130	intergenic	unannotated	antisense	antisense	PRDM16	NONE	0	0	0	0	0	0	40	0	1
chr1	3251082	3251144	0	MSTRG.131	-	UTL131	intergenic	unannotated	antisense	antisense	PRDM16	NONE	0	0	0	0	0	0	62	0	1
chr1	3289331	3289380	0	MSTRG.132	-	UTL132	intergenic	unannotated	antisense	antisense	PRDM16	NONE	0	0	0	0	0	0	49	0	1
chr1	3478527	3490130	0	MSTRG.133	-	UTL133	intergenic	unannotated	antisense	antisense	ARHGEF16	LINE	23.774283071230343	0	0	0	0	0	11603	0	1
chr1	3493105	3493315	0	MSTRG.134	-	UTL134	intergenic	unannotated	intergenic	intergenic	MEGF6	NONE	0	0	0	0	0	0	210	0	1
chr1	3495417	3495676	0	MSTRG.135	-	UTL135	intergenic	unannotated	intergenic	intergenic	MEGF6	NONE	0	0	0	0	0	0	259	0	1
chr1	3567074	3567105	0	MSTRG.136	+	UTL136	intergenic	unannotated	antisense	antisense	MEGF6	NONE	0	0	0	0	0	0	31	0	1
chr1	3598839	3598897	0	MSTRG.137	+	UTL137	intergenic	unannotated	cre	dELS	MEGF6	NONE	0	0	0	0	0	0	58	0	1
chr1	3619795	3623225	0	MSTRG.138	-	UTL138	intergenic	unannotated	readthrough	readthrough	TPRG1L	LTR	60.97560975609756	0	0	0	0	0	3430	0	1
chr1	3629959	3631826	0	MSTRG.139	+	UTL139	intergenic	unannotated	readthrough	readthrough	TPRG1L	ambiguous	4.477611940298507	0	0	0	0	0	1867	0	1
chr1	3677670	3677795	0	MSTRG.140	-	UTL140	intergenic	unannotated	antisense	antisense	TP73	NONE	0	0	0	0	0	0	125	0	1
chr1	3726226	3735660	0	MSTRG.141	-	UTL141	intergenic	unannotated	readthrough	readthrough	TP73	SINE	9.796238244514106	0	0	0	0	0	9434	0	1
chr1	3775873	3782182	0	MSTRG.142	+	UTL142	intergenic	unannotated	readthrough	readthrough	SMIM1	DNA	3.32541567695962	0	0	0	0	0	6309	0	1
chr1	3789424	3789456	0	MSTRG.143	+	UTL143	intergenic	unannotated	antisense	antisense	LRRC47	NONE	0	0	0	0	0	0	32	0	1
chr1	3793925	3794895	0	MSTRG.144	+	UTL144	intergenic	unannotated	cre	dELS	LRRC47	SINE	56.05095541401274	0	0	0	0	0	970	0	1
chr1	3813451	3813518	0	MSTRG.145	+	UTL145	intergenic	unannotated	antisense	antisense	CEP104	NONE	0	0	0	0	0	0	67	0	1
chr1	3830404	3830812	0	MSTRG.146	+	UTL146	intergenic	unannotated	repeat	SINE	CEP104	SINE	66.66666666666666	0	0	0	0	0	408	0	1
chr1	3876106	3876136	0	MSTRG.147	-	UTL147	intergenic	unannotated	antisense	antisense	DFFB	NONE	0	0	0	0	0	0	30	0	1
chr1	3885758	3889266	0	MSTRG.148	-	UTL148	intergenic	unannotated	readthrough	readthrough	C1orf174	SINE	26.545454545454543	0	0	0	0	0	3508	0	1
chr1	3900522	3901332	0	MSTRG.149	-	UTL149	intergenic	unannotated	cre	pELS	C1orf174	NONE	0	0	0	0	0	0	810	0	1
chr1	3942340	3942448	0	MSTRG.150	-	UTL150	intergenic	unannotated	repeat	ambiguous	C1orf174	ambiguous	83.33333333333334	0	0	0	0	0	108	0	1
chr1	3964577	3964612	0	MSTRG.151	+	UTL151	intergenic	unannotated	intergenic	intergenic	C1orf174	NONE	0	0	0	0	0	0	35	0	1
chr1	4026425	4026497	0	MSTRG.152	+	UTL152	intergenic	unannotated	intergenic	intergenic	C1orf174	NONE	0	0	0	0	0	0	72	0	1
chr1	4050686	4050820	0	MSTRG.153	+	UTL153	intergenic	unannotated	intergenic	intergenic	C1orf174	NONE	0	0	0	0	0	0	134	0	1
chr1	4073370	4073826	0	MSTRG.154	-	UTL154	intergenic	unannotated	intergenic	intergenic	C1orf174	LowComplexity	33.33333333333333	0	0	0	0	0	456	0	1
chr1	4092506	4092632	0	MSTRG.155	+	UTL155	intergenic	unannotated	intergenic	intergenic	C1orf174	NONE	0	0	0	0	0	0	126	0	1
chr1	4140212	4140251	0	MSTRG.156	-	UTL156	intergenic	unannotated	intergenic	intergenic	C1orf174	NONE	0	0	0	0	0	0	39	0	1
chr1	4142544	4142653	0	MSTRG.157	-	UTL157	intergenic	unannotated	repeat	SINE	C1orf174	SINE	100	0	0	0	0	0	109	0	1
chr1	4227040	4227229	0	MSTRG.158	-	UTL158	intergenic	unannotated	repeat	SINE	C1orf174	SINE	75	0	0	0	0	0	189	0	1
chr1	4357833	4357864	0	MSTRG.159	+	UTL159	intergenic	unannotated	intergenic	intergenic	AJAP1	NONE	0	0	0	0	0	0	31	0	1
chr1	4369850	4370012	0	MSTRG.160	-	UTL160	intergenic	unannotated	intergenic	intergenic	AJAP1	NONE	0	0	0	0	0	0	162	0	1
chr1	4404682	4404793	0	MSTRG.161	+	UTL161	intergenic	unannotated	intergenic	intergenic	AJAP1	NONE	0	0	0	0	0	0	111	0	1
chr1	4409149	4409188	0	MSTRG.162	-	UTL162	intergenic	unannotated	intergenic	intergenic	AJAP1	NONE	0	0	0	0	0	0	39	0	1
chr1	4465746	4465990	0	MSTRG.163	+	UTL163	intergenic	unannotated	repeat	LINE	AJAP1	LINE	59.09090909090909	0	0	0	0	0	244	0	1
chr1	4499008	4499102	0	MSTRG.164	-	UTL164	intergenic	unannotated	intergenic	intergenic	AJAP1	NONE	0	0	0	0	0	0	94	0	1
chr1	4508515	4508615	0	MSTRG.165	+	UTL165	intergenic	unannotated	intergenic	intergenic	AJAP1	SINE	49.056603773584904	0	0	0	0	0	100	0	1
chr1	4528718	4528762	0	MSTRG.166	-	UTL166	intergenic	unannotated	intergenic	intergenic	AJAP1	NONE	0	0	0	0	0	0	44	0	1
chr1	4603059	4603102	0	MSTRG.167	-	UTL167	intergenic	unannotated	intergenic	intergenic	AJAP1	NONE	0	0	0	0	0	0	43	0	1
chr1	4605416	4605447	0	MSTRG.168	+	UTL168	intergenic	unannotated	intergenic	intergenic	AJAP1	NONE	0	0	0	0	0	0	31	0	1
chr1	4654543	4654792	0	MSTRG.169	+	UTL169	intergenic	unannotated	cre	PLS	AJAP1	rRNA	4	0	0	0	0	0	249	0	1
chr1	4684570	4684618	0	MSTRG.170	-	UTL170	intergenic	unannotated	antisense	antisense	AJAP1	NONE	0	0	0	0	0	0	48	0	1
chr1	4705743	4705812	0	MSTRG.171	-	UTL171	intergenic	unannotated	antisense	antisense	AJAP1	NONE	0	0	0	0	0	0	69	0	1
chr1	4792380	4797070	0	MSTRG.172	+	UTL172	intergenic	unannotated	readthrough	readthrough	AJAP1	DNA	13.725490196078432	0	0	0	0	0	4690	0	1
chr1	5010159	5010272	0	MSTRG.173	-	UTL173	intergenic	unannotated	intergenic	intergenic	AJAP1	NONE	0	0	0	0	0	0	113	0	1
chr1	5048135	5048351	0	MSTRG.174	+	UTL174	intergenic	unannotated	repeat	LTR	AJAP1	LTR	100	0	0	0	0	0	216	0	1
chr1	5052079	5052151	0	MSTRG.175	-	UTL175	intergenic	unannotated	intergenic	intergenic	AJAP1	NONE	0	0	0	0	0	0	72	0	1
chr1	5073584	5073978	0	MSTRG.176	+	UTL176	intergenic	unannotated	intergenic	intergenic	AJAP1	LTR	38.095238095238095	0	0	0	0	0	394	0	1
chr1	5102066	5102096	0	MSTRG.177	+	UTL177	intergenic	unannotated	intergenic	intergenic	AJAP1	NONE	0	0	0	0	0	0	30	0	1
chr1	5104948	5104983	0	MSTRG.178	+	UTL178	intergenic	unannotated	intergenic	intergenic	AJAP1	NONE	0	0	0	0	0	0	35	0	1
chr1	5115761	5115894	0	MSTRG.179	+	UTL179	intergenic	unannotated	repeat	LTR	AJAP1	LTR	100	0	0	0	0	0	133	0	1
chr1	5116678	5117074	0	MSTRG.180	-	UTL180	intergenic	unannotated	repeat	LTR	AJAP1	LTR	100	0	0	0	0	0	396	0	1
chr1	5154794	5154848	0	MSTRG.181	-	UTL181	intergenic	unannotated	intergenic	intergenic	AJAP1	NONE	0	0	0	0	0	0	54	0	1
chr1	5159835	5159972	0	MSTRG.182	+	UTL182	intergenic	unannotated	intergenic	intergenic	AJAP1	ambiguous	50	0	0	0	0	0	137	0	1
chr1	5176309	5176351	0	MSTRG.183	-	UTL183	intergenic	unannotated	intergenic	intergenic	AJAP1	NONE	0	0	0	0	0	0	42	0	1
chr1	5246446	5246543	0	MSTRG.185	-	UTL185	intergenic	unannotated	repeat	SimpleRepeat	AJAP1	SimpleRepeat	100	0	0	0	0	0	97	0	1
chr1	5262730	5263147	0	MSTRG.184	+	UTL184	intergenic	unannotated	intergenic	intergenic	AJAP1	LTR	24.390243902439025	0	0	0	0	0	417	0	1
chr1	5277864	5277912	0	MSTRG.186	+	UTL186	intergenic	unannotated	intergenic	intergenic	AJAP1	NONE	0	0	0	0	0	0	48	0	1
chr1	5307417	5307639	0	MSTRG.187	-	UTL187	intergenic	unannotated	intergenic	intergenic	AJAP1	NONE	0	0	0	0	0	0	222	0	1
chr1	5351814	5352078	0	MSTRG.194	+	UTL194	intergenic	unannotated	repeat	SINE	NPHP4	SINE	92.3076923076923	0	0	0	0	0	264	0	1
chr1	5370720	5370780	0	MSTRG.188	-	UTL188	intergenic	unannotated	repeat	LTR	NPHP4	LTR	100	0	0	0	0	0	60	0	1
chr1	5426714	5426791	0	MSTRG.189	+	UTL189	intergenic	unannotated	intergenic	intergenic	NPHP4	NONE	0	0	0	0	0	0	77	0	1
chr1	5660645	5660789	0	MSTRG.190	+	UTL190	intergenic	unannotated	antisense	antisense	NPHP4	NONE	0	0	0	0	0	0	144	0	1
chr1	5682233	5682284	0	MSTRG.191	+	UTL191	intergenic	unannotated	intergenic	intergenic	NPHP4	NONE	0	0	0	0	0	0	51	0	1
chr1	5722471	5722606	0	MSTRG.192	-	UTL192	intergenic	unannotated	repeat	SINE	NPHP4	SINE	53.84615384615385	0	0	0	0	0	135	0	1
chr1	5750923	5751422	0	MSTRG.193	-	UTL193	intergenic	unannotated	intergenic	intergenic	NPHP4	SINE	13.333333333333334	0	0	0	0	0	499	0	1
chr1	5789420	5789469	0	MSTRG.195	-	UTL195	intergenic	unannotated	intergenic	intergenic	NPHP4	NONE	0	0	0	0	0	0	49	0	1
chr1	5799294	5799342	0	MSTRG.196	-	UTL196	intergenic	unannotated	repeat	SINE	NPHP4	SINE	100	0	0	0	0	0	48	0	1
chr1	5809202	5809300	0	MSTRG.197	+	UTL197	intergenic	unannotated	intergenic	intergenic	NPHP4	NONE	0	0	0	0	0	0	98	0	1
chr1	5848581	5862834	0	MSTRG.198	-	UTL198	intergenic	unannotated	readthrough	readthrough	NPHP4	LTR	19.133574007220215	0	0	0	0	1	14253	0	1
chr1	5883061	5883114	0	MSTRG.199	+	UTL199	intergenic	unannotated	antisense	antisense	NPHP4	NONE	0	0	0	0	0	0	53	0	1
chr1	5926137	5926172	0	MSTRG.200	+	UTL200	intergenic	unannotated	antisense	antisense	NPHP4	NONE	0	0	0	0	0	0	35	0	1
chr1	5992553	5992646	0	MSTRG.201	-	UTL201	intergenic	unannotated	cre	PLS	KCNAB2	NONE	0	0	0	0	0	0	93	0	1
chr1	6012409	6012521	0	MSTRG.203	+	UTL203	intergenic	unannotated	repeat	SimpleRepeat	KCNAB2	SimpleRepeat	100	0	0	0	0	0	112	0	1
chr1	6037933	6038007	0	MSTRG.202	-	UTL202	intergenic	unannotated	repeat	SINE	KCNAB2	SINE	100	0	0	0	0	0	74	0	1
chr1	6111740	6111786	0	MSTRG.204	+	UTL204	intergenic	unannotated	antisense	antisense	CHD5	NONE	0	0	0	0	0	0	46	0	1
chr1	6114023	6114151	0	MSTRG.205	+	UTL205	intergenic	unannotated	repeat	SINE	CHD5	SINE	100	0	0	0	0	0	128	0	1
chr1	6118336	6118401	0	MSTRG.206	+	UTL206	intergenic	unannotated	antisense	antisense	CHD5	NONE	0	0	0	0	0	0	65	0	1
chr1	6155603	6155641	0	MSTRG.207	+	UTL207	intergenic	unannotated	antisense	antisense	CHD5	NONE	0	0	0	0	0	0	38	0	1
chr1	6182839	6182956	0	MSTRG.208	+	UTL208	intergenic	unannotated	cre	dELS	AL031847.2	ambiguous	100	0	0	0	0	0	117	0	1
chr1	6217944	6221364	0	MSTRG.209	-	UTL209	intergenic	unannotated	readthrough	readthrough	RNF207	SINE	18.541033434650455	0	0	0	0	0	3420	0	1
chr1	6239308	6244206	0	MSTRG.210	+	UTL210	intergenic	unannotated	readthrough	readthrough	HES3	SINE	10.185185185185185	0	0	0	0	0	4898	0	1
chr1	6245490	6249551	0	MSTRG.211	+	UTL211	intergenic	unannotated	readthrough	readthrough	HES3	DNA	12.121212121212121	0	0	0	0	0	4061	0	1
chr1	6264613	6264674	0	MSTRG.212	+	UTL212	intergenic	unannotated	antisense	antisense	ACOT7	NONE	0	0	0	0	0	0	61	0	1
chr1	6394282	6395974	0	MSTRG.213	+	UTL213	intergenic	unannotated	readthrough	readthrough	ACOT7	LTR	27.73109243697479	0	0	0	0	0	1692	0	1
chr1	6403487	6403729	0	MSTRG.214	-	UTL214	intergenic	unannotated	repeat	ambiguous	HES2	ambiguous	61.53846153846154	0	0	0	0	0	242	0	1
chr1	6519895	6521521	0	MSTRG.215	-	UTL215	intergenic	unannotated	readthrough	readthrough	PLEKHG5	SINE	21.98952879581152	0	0	0	0	0	1626	0	1
chr1	6526248	6526327	0	MSTRG.216	+	UTL216	intergenic	unannotated	antisense	antisense	NOL9	NONE	0	0	0	0	0	0	79	0	1
chr1	6581440	6590846	0	MSTRG.217	-	UTL217	intergenic	unannotated	readthrough	readthrough	ZBTB48	SINE	12.071778140293638	0	0	0	0	0	9406	0	1
chr1	6596058	6596614	0	MSTRG.218	+	UTL218	intergenic	unannotated	repeat	SINE	KLHL21	SINE	60.97560975609756	0	0	0	0	0	556	0	1
chr1	6623900	6625064	0	MSTRG.219	+	UTL219	intergenic	unannotated	readthrough	readthrough	PHF13	SINE	21.052631578947366	0	0	0	0	0	1164	0	1
chr1	6630950	6634281	0	MSTRG.220	-	UTL220	intergenic	unannotated	readthrough	readthrough	THAP3	SINE	20.817843866171003	0	0	0	0	0	3331	0	1
chr1	6644368	6644996	0	MSTRG.221	+	UTL221	intergenic	unannotated	antisense	antisense	DNAJC11	SINE	0.8264462809917356	0	0	0	0	0	628	0	1
chr1	6677159	6677266	0	MSTRG.222	+	UTL222	intergenic	unannotated	repeat	ambiguous	DNAJC11	ambiguous	100	0	0	0	0	0	107	0	1
chr1	6703143	6703643	0	MSTRG.223	-	UTL223	intergenic	unannotated	repeat	ambiguous	DNAJC11	ambiguous	50.81967213114754	0	0	0	0	0	500	0	1
chr1	6719548	6719587	0	MSTRG.224	-	UTL224	intergenic	unannotated	intergenic	intergenic	DNAJC11	NONE	0	0	0	0	0	0	39	0	1
chr1	6735418	6736029	0	MSTRG.225	+	UTL225	intergenic	unannotated	cre	dELS	DNAJC11	SINE	10.714285714285714	0	0	0	0	0	611	0	1
chr1	6739287	6739583	0	MSTRG.226	+	UTL226	intergenic	unannotated	repeat	SINE	DNAJC11	SINE	81.08108108108108	0	0	0	0	0	296	0	1
chr1	6755167	6755340	0	MSTRG.227	+	UTL227	intergenic	unannotated	repeat	SINE	CAMTA1	SINE	68.75	0	0	0	0	0	173	0	1
chr1	6755963	6756246	0	MSTRG.228	+	UTL228	intergenic	unannotated	repeat	ambiguous	CAMTA1	ambiguous	71.42857142857143	0	0	0	0	0	283	0	1
chr1	6760956	6761256	0	MSTRG.229	+	UTL229	intergenic	unannotated	intergenic	intergenic	CAMTA1	SINE	50	0	0	0	0	0	300	0	1
chr1	6772947	6773174	0	MSTRG.230	+	UTL230	intergenic	unannotated	intergenic	intergenic	CAMTA1	SINE	40	0	0	0	0	0	227	0	1
chr1	6774743	6775068	0	MSTRG.231	+	UTL231	intergenic	unannotated	repeat	ambiguous	CAMTA1	ambiguous	55.55555555555556	0	0	0	0	0	325	0	1
chr1	6777424	6777471	0	MSTRG.232	+	UTL232	intergenic	unannotated	repeat	SINE	CAMTA1	SINE	100	0	0	0	0	0	47	0	1
chr1	6778948	6784057	0	MSTRG.233	-	UTL233	intergenic	unannotated	readthrough	readthrough	CAMTA1	SINE	35.50913838120104	0	0	0	0	0	5109	0	1
chr1	6785751	6785837	0	MSTRG.234	-	UTL234	intergenic	unannotated	cre	pELS	CAMTA1	SINE	4.545454545454546	0	0	0	0	0	86	0	1
chr1	6834247	6834336	0	MSTRG.235	-	UTL235	intergenic	unannotated	readthrough	readthrough	CAMTA1	LINE	100	0	0	0	0	0	89	0	1
chr1	6929113	6929610	0	MSTRG.236	-	UTL236	intergenic	unannotated	repeat	SINE	CAMTA1	SINE	54.54545454545454	0	0	0	0	0	497	0	1
chr1	7088554	7088698	0	MSTRG.237	-	UTL237	intergenic	unannotated	antisense	antisense	CAMTA1	NONE	0	0	0	0	0	0	144	0	1
chr1	7130871	7130963	0	MSTRG.238	-	UTL238	intergenic	unannotated	repeat	LINE	CAMTA1	LINE	100	0	0	0	0	0	92	0	1
chr1	7597103	7597166	0	MSTRG.239	-	UTL239	intergenic	unannotated	antisense	antisense	CAMTA1	NONE	0	0	0	0	0	0	63	0	1
chr1	7626124	7626200	0	MSTRG.240	-	UTL240	intergenic	unannotated	antisense	antisense	CAMTA1	NONE	0	0	0	0	0	0	76	0	1
chr1	7646403	7646448	0	MSTRG.241	-	UTL241	intergenic	unannotated	antisense	antisense	CAMTA1	NONE	0	0	0	0	0	0	45	0	1
chr1	7694669	7698377	0	MSTRG.242	-	UTL242	intergenic	unannotated	readthrough	readthrough	CAMTA1	SINE	15.037593984962406	0	0	0	0	0	3708	0	1
chr1	7698689	7704691	0	MSTRG.243	-	UTL243	intergenic	unannotated	cre	dELS	CAMTA1	LINE	27.840481565086534	0	0	0	0	0	6002	0	1
chr1	7769606	7771290	0	MSTRG.244	+	UTL244	intergenic	unannotated	readthrough	readthrough	CAMTA1	NONE	0	0	0	0	0	0	1684	0	1
chr1	7781314	7783667	0	MSTRG.245	+	UTL245	intergenic	unannotated	readthrough	readthrough	VAMP3	LINE	23.62204724409449	0	0	0	0	0	2353	0	1
chr1	7863198	7863280	0	MSTRG.246	-	UTL246	intergenic	unannotated	intergenic	intergenic	UTS2	NONE	0	0	0	0	0	0	82	0	1
chr1	7872251	7872508	0	MSTRG.247	+	UTL247	intergenic	unannotated	repeat	ambiguous	UTS2	ambiguous	85.71428571428571	0	0	0	0	0	257	0	1
chr1	7944434	7944619	0	MSTRG.248	+	UTL248	intergenic	unannotated	repeat	ambiguous	TNFRSF9	ambiguous	57.14285714285714	0	0	0	0	0	185	0	1
chr1	7958520	7961444	0	MSTRG.249	-	UTL249	intergenic	unannotated	cre	PLS	PARK7	LINE	40.18691588785047	0	0	0	0	0	2924	0	1
chr1	7971812	7971895	0	MSTRG.250	-	UTL250	intergenic	unannotated	repeat	SINE	PARK7	SINE	100	0	0	0	0	0	83	0	1
chr1	7985314	7991220	0	MSTRG.252	+	UTL252	intergenic	unannotated	readthrough	readthrough	PARK7	SINE	25.675675675675674	0	0	0	0	0	5906	0	1
chr1	7991280	7992646	0	MSTRG.253	-	UTL253	intergenic	unannotated	repeat	SINE	PARK7	SINE	62.8099173553719	0	0	0	0	0	1366	0	1
chr1	7998108	7998288	0	MSTRG.251	-	UTL251	intergenic	unannotated	readthrough	readthrough	ERRFI1	ambiguous	66.66666666666666	0	0	0	0	0	180	0	1
chr1	7999965	8004531	0	MSTRG.254	-	UTL254	intergenic	unannotated	readthrough	readthrough	ERRFI1	SINE	27.901234567901234	0	0	0	0	0	4566	0	1
chr1	8020804	8020949	0	MSTRG.255	+	UTL255	intergenic	unannotated	antisense	antisense	ERRFI1	NONE	0	0	0	0	0	0	145	0	1
chr1	8029667	8030568	0	MSTRG.256	-	UTL256	intergenic	unannotated	repeat	SINE	ERRFI1	SINE	72.01834862385321	0	0	0	0	0	901	0	1
chr1	8037656	8037763	0	MSTRG.257	-	UTL257	intergenic	unannotated	antisense	antisense	ERRFI1	LINE	34.78260869565217	0	0	0	0	0	107	0	1
chr1	8044037	8044227	0	MSTRG.258	-	UTL258	intergenic	unannotated	repeat	ambiguous	ERRFI1	ambiguous	60	0	0	0	0	0	190	0	1
chr1	8051954	8052009	0	MSTRG.259	-	UTL259	intergenic	unannotated	antisense	antisense	ERRFI1	NONE	0	0	0	0	0	0	55	0	1
chr1	8064085	8064210	0	MSTRG.260	-	UTL260	intergenic	unannotated	repeat	SINE	ERRFI1	SINE	66.66666666666666	0	0	0	0	0	125	0	1
chr1	8075205	8075550	0	MSTRG.261	-	UTL261	intergenic	unannotated	repeat	SINE	ERRFI1	SINE	70	0	0	0	0	0	345	0	1
chr1	8129102	8129582	0	MSTRG.262	-	UTL262	intergenic	unannotated	repeat	SINE	ERRFI1	SINE	75.69444444444444	0	0	0	0	0	480	0	1
chr1	8130711	8130848	0	MSTRG.263	-	UTL263	intergenic	unannotated	intergenic	intergenic	ERRFI1	NONE	0	0	0	0	0	0	137	0	1
chr1	8180707	8181019	0	MSTRG.264	-	UTL264	intergenic	unannotated	intergenic	intergenic	SLC45A1	ambiguous	33.33333333333333	0	0	0	0	0	312	0	1
chr1	8188916	8188999	0	MSTRG.265	+	UTL265	intergenic	unannotated	intergenic	intergenic	SLC45A1	NONE	0	0	0	0	0	0	83	0	1
chr1	8203871	8204246	0	MSTRG.266	-	UTL266	intergenic	unannotated	antisense	antisense	SLC45A1	SINE	26.666666666666668	0	0	0	0	0	375	0	1
chr1	8225709	8226024	0	MSTRG.267	+	UTL267	intergenic	unannotated	repeat	ambiguous	SLC45A1	ambiguous	77.27272727272727	0	0	0	0	0	315	0	1
chr1	8246780	8247212	0	MSTRG.268	-	UTL268	intergenic	unannotated	intergenic	intergenic	SLC45A1	SINE	31.25	0	0	0	0	0	432	0	1
chr1	8248484	8248627	0	MSTRG.276	-	UTL276	intergenic	unannotated	repeat	ambiguous	SLC45A1	ambiguous	71.42857142857143	0	0	0	0	0	143	0	1
chr1	8253529	8253917	0	MSTRG.269	+	UTL269	intergenic	unannotated	intergenic	intergenic	SLC45A1	LINE	43.75	0	0	0	0	0	388	0	1
chr1	8254753	8254808	0	MSTRG.271	+	UTL271	intergenic	unannotated	repeat	SINE	SLC45A1	SINE	100	0	0	0	0	0	55	0	1
chr1	8254997	8255063	0	MSTRG.272	-	UTL272	intergenic	unannotated	intergenic	intergenic	SLC45A1	ambiguous	50	0	0	0	0	0	66	0	1
chr1	8255359	8255520	0	MSTRG.270	-	UTL270	intergenic	unannotated	repeat	ambiguous	SLC45A1	ambiguous	73.33333333333333	0	0	0	0	0	161	0	1
chr1	8260543	8260582	0	MSTRG.273	-	UTL273	intergenic	unannotated	intergenic	intergenic	SLC45A1	NONE	0	0	0	0	0	0	39	0	1
chr1	8263911	8263954	0	MSTRG.274	-	UTL274	intergenic	unannotated	intergenic	intergenic	SLC45A1	NONE	0	0	0	0	0	0	43	0	1
chr1	8265917	8266526	0	MSTRG.275	-	UTL275	intergenic	unannotated	cre	dELS	SLC45A1	SINE	88.46153846153845	0	0	0	0	0	609	0	1
chr1	8268104	8268702	0	MSTRG.277	-	UTL277	intergenic	unannotated	intergenic	intergenic	SLC45A1	LowComplexity	10	0	0	0	0	0	598	0	1
chr1	8273844	8273897	0	MSTRG.278	+	UTL278	intergenic	unannotated	intergenic	intergenic	SLC45A1	NONE	0	0	0	0	0	0	53	0	1
chr1	8275089	8275228	0	MSTRG.279	+	UTL279	intergenic	unannotated	repeat	SINE	SLC45A1	SINE	100	0	0	0	0	0	139	0	1
chr1	8280214	8280275	0	MSTRG.280	+	UTL280	intergenic	unannotated	repeat	SINE	SLC45A1	SINE	100	0	0	0	0	0	61	0	1
chr1	8306889	8307477	0	MSTRG.281	-	UTL281	intergenic	unannotated	repeat	ambiguous	SLC45A1	ambiguous	53.84615384615385	0	0	0	0	0	588	0	1
chr1	8340436	8352562	0	MSTRG.282	-	UTL282	intergenic	unannotated	readthrough	readthrough	SLC45A1	LTR	8.819444444444445	0	0	0	0	0	12126	0	1
chr1	8355464	8355564	0	MSTRG.283	+	UTL283	intergenic	unannotated	antisense	antisense	RERE	NONE	0	0	0	0	0	0	100	0	1
chr1	8369472	8369553	0	MSTRG.284	+	UTL284	intergenic	unannotated	repeat	ambiguous	RERE	ambiguous	93.10344827586206	1	0	0	0	0	81	0	1
chr1	8380064	8380226	0	MSTRG.285	+	UTL285	intergenic	unannotated	antisense	antisense	RERE	NONE	0	0	0	0	0	0	162	0	1
chr1	8434780	8434961	0	MSTRG.286	-	UTL286	intergenic	unannotated	antisense	antisense	RERE	NONE	0	0	0	0	0	0	181	0	1
chr1	8443382	8443560	0	MSTRG.287	+	UTL287	intergenic	unannotated	cre	dELS	RERE	NONE	0	0	0	0	0	0	178	0	1
chr1	8492456	8492617	0	MSTRG.288	+	UTL288	intergenic	unannotated	repeat	SINE	RERE	SINE	100	0	0	0	0	0	161	0	1
chr1	8520742	8520776	0	MSTRG.289	+	UTL289	intergenic	unannotated	repeat	ambiguous	RERE	ambiguous	75	0	0	0	0	0	34	0	1
chr1	8605729	8605811	0	MSTRG.290	+	UTL290	intergenic	unannotated	antisense	antisense	RERE	NONE	0	0	0	0	0	0	82	0	1
chr1	8627327	8627360	0	MSTRG.291	+	UTL291	intergenic	unannotated	antisense	antisense	RERE	NONE	0	0	0	0	0	0	33	0	1
chr1	8715309	8715451	0	MSTRG.292	+	UTL292	intergenic	unannotated	repeat	SINE	RERE	SINE	100	0	0	0	0	0	142	0	1
chr1	8728947	8729223	0	MSTRG.293	+	UTL293	intergenic	unannotated	repeat	ambiguous	RERE	ambiguous	56.52173913043478	0	0	0	0	0	276	0	1
chr1	8766560	8766803	0	MSTRG.294	+	UTL294	intergenic	unannotated	antisense	antisense	RERE	NONE	0	0	0	0	0	0	243	0	1
chr1	8793024	8793207	0	MSTRG.295	+	UTL295	intergenic	unannotated	antisense	antisense	RERE	SimpleRepeat	36.36363636363637	0	0	0	0	0	183	0	1
chr1	8795934	8795996	0	MSTRG.296	+	UTL296	intergenic	unannotated	antisense	antisense	RERE	NONE	0	0	0	0	0	0	62	0	1
chr1	8820128	8820481	0	MSTRG.297	-	UTL297	intergenic	unannotated	intergenic	intergenic	RERE	SINE	18.181818181818183	0	0	0	0	0	353	0	1
chr1	8823636	8823939	0	MSTRG.298	+	UTL298	intergenic	unannotated	repeat	SINE	RERE	SINE	88	0	0	0	0	0	303	0	1
chr1	8826794	8826967	0	MSTRG.299	-	UTL299	intergenic	unannotated	intergenic	intergenic	RERE	NONE	0	0	0	0	0	0	173	0	1
chr1	8830309	8830535	0	MSTRG.300	+	UTL300	intergenic	unannotated	repeat	SINE	RERE	SINE	60	0	0	0	0	0	226	0	1
chr1	8841904	8842584	0	MSTRG.301	-	UTL301	intergenic	unannotated	repeat	SINE	ENO1	SINE	94.28571428571428	0	0	0	0	0	680	0	1
chr1	8851792	8852421	0	MSTRG.302	+	UTL302	intergenic	unannotated	repeat	SINE	ENO1	SINE	80.3030303030303	0	0	0	0	0	629	0	1
chr1	8853476	8861183	0	MSTRG.303	-	UTL303	intergenic	unannotated	readthrough	readthrough	ENO1	SINE	28.830462375339984	0	0	0	0	0	7707	0	1
chr1	8879731	8882819	0	MSTRG.304	+	UTL304	intergenic	unannotated	readthrough	readthrough	ENO1	SINE	31.521739130434785	0	0	0	0	0	3088	0	1
chr1	8883883	8884170	0	MSTRG.305	-	UTL305	intergenic	unannotated	cre	pELS	ENO1	ambiguous	31.428571428571427	0	0	0	0	0	287	0	1
chr1	8884841	8885143	0	MSTRG.306	-	UTL306	intergenic	unannotated	intergenic	intergenic	ENO1	NONE	0	0	0	0	0	0	302	0	1
chr1	8907191	8907378	0	MSTRG.307	+	UTL307	intergenic	unannotated	repeat	SINE	ENO1	SINE	100	0	0	0	0	0	187	0	1
chr1	8915099	8915178	0	MSTRG.308	-	UTL308	intergenic	unannotated	repeat	SINE	CA6	SINE	100	0	0	0	0	0	79	0	1
chr1	8935133	8935300	0	MSTRG.309	+	UTL309	intergenic	unannotated	repeat	SINE	CA6	SINE	100	0	0	0	0	0	167	0	1
chr1	8936461	8936762	0	MSTRG.310	+	UTL310	intergenic	unannotated	repeat	SINE	CA6	SINE	78.57142857142857	0	0	0	0	0	301	0	1
chr1	8941885	8942323	0	MSTRG.311	-	UTL311	intergenic	unannotated	intergenic	intergenic	CA6	DNA	26.31578947368421	0	0	0	0	0	438	0	1
chr1	8949925	8950206	0	MSTRG.312	-	UTL312	intergenic	unannotated	repeat	SINE	CA6	SINE	54.54545454545454	0	0	0	0	0	281	0	1
chr1	8952554	8952869	0	MSTRG.313	-	UTL313	intergenic	unannotated	repeat	DNA	CA6	DNA	55.55555555555556	0	0	0	0	0	315	0	1
chr1	8966990	8967063	0	MSTRG.314	-	UTL314	intergenic	unannotated	repeat	SINE	CA6	SINE	80	0	0	0	0	0	73	0	1
chr1	8975248	8975473	0	MSTRG.315	-	UTL315	intergenic	unannotated	repeat	SINE	CA6	SINE	71.11111111111111	0	0	0	0	0	225	0	1
chr1	8981744	8981782	0	MSTRG.316	+	UTL316	intergenic	unannotated	repeat	SINE	CA6	SINE	100	0	0	0	0	0	38	0	1
chr1	8995609	8995761	0	MSTRG.318	+	UTL318	intergenic	unannotated	intergenic	intergenic	SLC2A7	SINE	46.666666666666664	0	0	0	0	0	152	0	1
chr1	8997357	8997638	0	MSTRG.317	-	UTL317	intergenic	unannotated	intergenic	intergenic	SLC2A7	SINE	44.44444444444444	0	0	0	0	0	281	0	1
chr1	9003761	9004002	0	MSTRG.319	+	UTL319	intergenic	unannotated	antisense	antisense	SLC2A7	ambiguous	14.285714285714285	0	0	0	0	0	241	0	1
chr1	9032585	9032738	0	MSTRG.320	-	UTL320	intergenic	unannotated	intergenic	intergenic	SLC2A5	SINE	50	0	0	0	0	0	153	0	1
chr1	9033215	9033470	0	MSTRG.321	-	UTL321	intergenic	unannotated	repeat	ambiguous	SLC2A5	ambiguous	91.66666666666666	0	0	0	0	0	255	0	1
chr1	9064900	9065170	0	MSTRG.322	+	UTL322	intergenic	unannotated	repeat	LTR	SLC2A5	LTR	55.769230769230774	0	0	0	0	0	270	0	1
chr1	9081264	9081295	0	MSTRG.323	+	UTL323	intergenic	unannotated	antisense	antisense	SLC2A5	NONE	0	0	0	0	0	0	31	0	1
chr1	9082833	9082888	0	MSTRG.324	+	UTL324	intergenic	unannotated	readthrough	readthrough	SLC2A5	NONE	0	0	0	0	0	0	55	0	1
chr1	9083938	9084338	0	MSTRG.325	+	UTL325	intergenic	unannotated	antisense	antisense	SLC2A5	LTR	45.370370370370374	0	0	0	0	0	400	0	1
chr1	9103096	9103125	0	MSTRG.326	+	UTL326	intergenic	unannotated	antisense	antisense	GPR157	NONE	0	0	0	0	0	0	29	0	1
chr1	9139908	9140096	0	MSTRG.327	+	UTL327	intergenic	unannotated	repeat	ambiguous	GPR157	ambiguous	62	0	0	0	0	0	188	0	1
chr1	9141376	9148188	0	MSTRG.328	-	UTL328	intergenic	unannotated	readthrough	readthrough	GPR157	SINE	31.019522776572668	0	0	0	0	0	6812	0	1
chr1	9181681	9182135	0	MSTRG.329	+	UTL329	intergenic	unannotated	cre	pELS	GPR157	SINE	5.88235294117647	0	0	0	0	0	454	0	1
chr1	9209339	9209438	0	MSTRG.330	-	UTL330	intergenic	unannotated	repeat	SINE	H6PD	SINE	98.21428571428571	0	0	0	0	0	99	0	1
chr1	9281096	9281154	0	MSTRG.331	+	UTL331	intergenic	unannotated	intergenic	intergenic	H6PD	NONE	0	0	0	0	0	0	58	0	1
chr1	9291967	9292520	0	MSTRG.332	+	UTL332	intergenic	unannotated	cre	pELS	SPSB1	NONE	0	0	0	0	0	0	553	0	1
chr1	9336203	9336443	0	MSTRG.333	-	UTL333	intergenic	unannotated	repeat	SINE	SPSB1	SINE	81.81818181818183	0	0	0	0	0	240	0	1
chr1	9371852	9371895	0	MSTRG.334	-	UTL334	intergenic	unannotated	intergenic	intergenic	SPSB1	NONE	0	0	0	0	0	0	43	0	1
chr1	9408575	9408894	0	MSTRG.335	-	UTL335	intergenic	unannotated	intergenic	intergenic	SPSB1	SINE	32.758620689655174	0	0	0	0	0	319	0	1
chr1	9410465	9410504	0	MSTRG.336	-	UTL336	intergenic	unannotated	intergenic	intergenic	SPSB1	NONE	0	0	0	0	0	0	39	0	1
chr1	9424855	9425007	0	MSTRG.337	+	UTL337	intergenic	unannotated	repeat	ambiguous	SPSB1	ambiguous	100	0	0	0	0	0	152	0	1
chr1	9429120	9430715	0	MSTRG.338	+	UTL338	intergenic	unannotated	cre	dELS	SPSB1	LINE	82.35294117647058	0	0	0	0	0	1595	0	1
chr1	9475976	9476183	0	MSTRG.339	-	UTL339	intergenic	unannotated	repeat	SINE	SLC25A33	SINE	71.42857142857143	0	0	0	0	0	207	0	1
chr1	9492466	9492561	0	MSTRG.340	+	UTL340	intergenic	unannotated	intergenic	intergenic	SLC25A33	NONE	0	0	0	0	0	0	95	0	1
chr1	9517429	9517531	0	MSTRG.341	-	UTL341	intergenic	unannotated	repeat	SINE	SLC25A33	SINE	100	0	0	0	0	0	102	0	1
chr1	9553199	9553244	0	MSTRG.342	-	UTL342	intergenic	unannotated	antisense	antisense	SLC25A33	ambiguous	50	0	0	0	0	0	45	0	1
chr1	9562920	9563088	0	MSTRG.347	-	UTL347	intergenic	unannotated	repeat	SINE	SLC25A33	SINE	66.66666666666666	0	0	0	0	0	168	0	1
chr1	9574524	9574559	0	MSTRG.343	-	UTL343	intergenic	unannotated	antisense	antisense	SLC25A33	NONE	0	0	0	0	0	0	35	0	1
chr1	9584965	9589053	0	MSTRG.344	+	UTL344	intergenic	unannotated	intergenic	intergenic	SLC25A33	SINE	30.037313432835823	0	0	0	0	0	4088	0	1
chr1	9589904	9590004	0	MSTRG.345	-	UTL345	intergenic	unannotated	cre	pELS	TMEM201	SINE	84.61538461538461	0	0	0	0	0	100	0	1
chr1	9596838	9596909	0	MSTRG.346	-	UTL346	intergenic	unannotated	antisense	antisense	TMEM201	NONE	0	0	0	0	0	0	71	0	1
chr1	9614705	9622199	0	MSTRG.348	+	UTL348	intergenic	unannotated	readthrough	readthrough	TMEM201	SINE	26.848874598070736	0	0	0	0	0	7494	0	1
chr1	9623405	9623754	0	MSTRG.349	+	UTL349	intergenic	unannotated	intergenic	intergenic	TMEM201	LTR	24	0	0	0	0	0	349	0	1
chr1	9630676	9630737	0	MSTRG.350	-	UTL350	intergenic	unannotated	intergenic	intergenic	TMEM201	NONE	0	0	0	0	0	0	61	0	1
chr1	9643223	9643305	0	MSTRG.351	-	UTL351	intergenic	unannotated	repeat	SINE	PIK3CD	SINE	93.33333333333333	0	0	0	0	0	82	0	1
chr1	9721991	9729216	0	MSTRG.352	-	UTL352	intergenic	unannotated	readthrough	readthrough	PIK3CD	SINE	18.10526315789474	0	0	0	0	0	7225	0	1
chr1	9761272	9761510	0	MSTRG.353	+	UTL353	intergenic	unannotated	cre	dELS	CLSTN1	SINE	84.26966292134831	0	0	0	0	0	238	0	1
chr1	9783824	9783935	0	MSTRG.354	+	UTL354	intergenic	unannotated	antisense	antisense	CLSTN1	NONE	0	0	0	0	0	0	111	0	1
chr1	9784811	9785137	0	MSTRG.355	+	UTL355	intergenic	unannotated	antisense	antisense	CLSTN1	NONE	0	0	0	0	0	0	326	0	1
chr1	9802764	9802803	0	MSTRG.357	+	UTL357	intergenic	unannotated	antisense	antisense	CLSTN1	NONE	0	0	0	0	0	0	39	0	1
chr1	9817117	9817212	0	MSTRG.356	+	UTL356	intergenic	unannotated	repeat	SINE	CLSTN1	SINE	58.333333333333336	0	0	0	0	0	95	0	1
chr1	9830530	9830920	0	MSTRG.358	-	UTL358	intergenic	unannotated	repeat	SINE	CLSTN1	SINE	72.72727272727273	0	0	0	0	0	390	0	1
chr1	9832309	9832346	0	MSTRG.359	+	UTL359	intergenic	unannotated	intergenic	intergenic	CLSTN1	NONE	0	0	0	0	0	0	37	0	1
chr1	9833529	9833665	0	MSTRG.360	+	UTL360	intergenic	unannotated	intergenic	intergenic	CLSTN1	SINE	16.666666666666664	0	0	0	0	0	136	0	1
chr1	9844447	9848360	0	MSTRG.361	-	UTL361	intergenic	unannotated	readthrough	readthrough	CTNNBIP1	SINE	8.88888888888889	0	0	0	0	0	3913	0	1
chr1	9912017	9912425	0	MSTRG.362	+	UTL362	intergenic	unannotated	repeat	LINE	CTNNBIP1	LINE	77.77777777777779	0	0	0	0	0	408	0	1
chr1	9915774	9916069	0	MSTRG.363	+	UTL363	intergenic	unannotated	repeat	ambiguous	CTNNBIP1	ambiguous	67.5	0	0	0	0	0	295	0	1
chr1	9935204	9935545	0	MSTRG.364	+	UTL364	intergenic	unannotated	antisense	antisense	LZIC	ambiguous	31.25	0	0	0	0	0	341	0	1
chr1	9936917	9937137	0	MSTRG.365	+	UTL365	intergenic	unannotated	repeat	SINE	LZIC	SINE	76.47058823529412	0	0	0	0	0	220	0	1
chr1	9988160	9989169	0	MSTRG.366	+	UTL366	intergenic	unannotated	intergenic	intergenic	NMNAT1	SINE	28.57142857142857	0	0	0	0	0	1009	0	1
chr1	9996097	9996607	0	MSTRG.367	+	UTL367	intergenic	unannotated	repeat	SINE	RBP7	SINE	80	0	0	0	0	0	510	0	1
chr1	10005504	10005798	0	MSTRG.368	-	UTL368	intergenic	unannotated	antisense	antisense	RBP7	SINE	50	0	0	0	0	0	294	0	1
chr1	10009962	10010404	0	MSTRG.369	-	UTL369	intergenic	unannotated	antisense	antisense	RBP7	ambiguous	29.439252336448597	0	0	0	0	0	442	0	1
chr1	10031811	10032280	0	MSTRG.370	-	UTL370	intergenic	unannotated	cre	pELS	UBE4B	ambiguous	60.24096385542169	0	0	0	0	0	469	0	1
chr1	10139577	10139987	0	MSTRG.371	-	UTL371	intergenic	unannotated	antisense	antisense	UBE4B	LINE	46.26865671641791	0	0	0	0	0	410	0	1
chr1	10181116	10185776	0	MSTRG.372	+	UTL372	intergenic	unannotated	readthrough	readthrough	UBE4B	SINE	35.06944444444444	0	0	0	0	0	4660	0	1
chr1	10192078	10192264	0	MSTRG.373	+	UTL373	intergenic	unannotated	repeat	ambiguous	UBE4B	ambiguous	60	0	0	0	0	0	186	0	1
chr1	10195202	10195281	0	MSTRG.374	-	UTL374	intergenic	unannotated	repeat	SINE	UBE4B	SINE	100	0	0	0	0	0	79	0	1
chr1	10196322	10196352	0	MSTRG.375	+	UTL375	intergenic	unannotated	intergenic	intergenic	KIF1B	NONE	0	0	0	0	0	0	30	0	1
chr1	10202075	10202252	0	MSTRG.376	-	UTL376	intergenic	unannotated	intergenic	intergenic	KIF1B	SINE	11.11111111111111	0	0	0	0	0	177	0	1
chr1	10203517	10203637	0	MSTRG.377	-	UTL377	intergenic	unannotated	intergenic	intergenic	KIF1B	NONE	0	0	0	0	0	0	120	0	1
chr1	10210451	10210882	0	MSTRG.378	+	UTL378	intergenic	unannotated	cre	pELS	KIF1B	SimpleRepeat	18.91891891891892	0	0	0	0	0	431	0	1
chr1	10217234	10217382	0	MSTRG.379	-	UTL379	intergenic	unannotated	repeat	ambiguous	KIF1B	ambiguous	100	0	0	0	0	0	148	0	1
chr1	10282645	10282763	0	MSTRG.380	-	UTL380	intergenic	unannotated	antisense	antisense	KIF1B	NONE	0	0	0	0	0	0	118	0	1
chr1	10316815	10316979	0	MSTRG.381	-	UTL381	intergenic	unannotated	repeat	ambiguous	KIF1B	ambiguous	97.8902953586498	0	0	0	0	0	164	0	1
chr1	10381445	10395548	0	MSTRG.382	+	UTL382	intergenic	unannotated	readthrough	readthrough	KIF1B	LINE	31.44263698630137	0	0	0	0	0	14103	0	1
chr1	10397252	10398697	0	MSTRG.383	+	UTL383	intergenic	unannotated	readthrough	readthrough	PGD	SINE	33.45864661654135	0	0	0	0	0	1445	0	1
chr1	10419978	10426434	0	MSTRG.384	+	UTL384	intergenic	unannotated	readthrough	readthrough	PGD	SINE	32.87671232876712	0	0	0	0	0	6456	0	1
chr1	10426890	10429992	0	MSTRG.385	-	UTL385	intergenic	unannotated	readthrough	readthrough	CENPS-CORT	SINE	46.03174603174603	0	0	0	0	0	3102	0	1
chr1	10442113	10456713	0	MSTRG.386	-	UTL386	intergenic	unannotated	readthrough	readthrough	CENPS-CORT	SINE	31.328576282704724	0	0	0	0	0	14600	0	1
chr1	10470220	10470306	0	MSTRG.387	+	UTL387	intergenic	unannotated	repeat	SINE	DFFA	SINE	100	0	0	0	0	0	86	0	1
chr1	10525828	10525862	0	MSTRG.388	-	UTL388	intergenic	unannotated	repeat	SINE	PEX14	SINE	100	0	0	0	0	0	34	0	1
chr1	10562623	10563148	0	MSTRG.389	-	UTL389	intergenic	unannotated	repeat	LINE	PEX14	LINE	67.44186046511628	0	0	0	0	0	525	0	1
chr1	10577546	10577678	0	MSTRG.390	-	UTL390	intergenic	unannotated	repeat	SINE	PEX14	SINE	54.263565891472865	0	0	0	0	0	132	0	1
chr1	10619216	10619555	0	MSTRG.391	-	UTL391	intergenic	unannotated	antisense	antisense	PEX14	SINE	27.586206896551722	0	0	0	0	0	339	0	1
chr1	10621204	10621402	0	MSTRG.392	-	UTL392	intergenic	unannotated	antisense	antisense	PEX14	SINE	17.391304347826086	0	0	0	0	0	198	0	1
chr1	10630673	10639232	0	MSTRG.393	+	UTL393	intergenic	unannotated	readthrough	readthrough	PEX14	LowComplexity	1.9677996422182469	0	0	0	0	0	8559	0	1
chr1	10791061	10791116	0	MSTRG.395	+	UTL395	intergenic	unannotated	antisense	antisense	CASZ1	NONE	0	0	0	0	0	0	55	0	1
chr1	10801728	10802132	0	MSTRG.394	-	UTL394	intergenic	unannotated	repeat	SINE	CASZ1	SINE	90.625	0	0	0	0	0	404	0	1
chr1	10811526	10811762	0	MSTRG.396	+	UTL396	intergenic	unannotated	repeat	SINE	CASZ1	SINE	70	0	0	0	0	0	236	0	1
chr1	10815445	10816381	0	MSTRG.397	+	UTL397	intergenic	unannotated	cre	dELS	CASZ1	SINE	39.16083916083916	0	0	0	0	0	936	0	1
chr1	10824573	10824710	0	MSTRG.398	+	UTL398	intergenic	unannotated	intergenic	intergenic	CASZ1	SINE	27.983539094650205	0	0	0	0	0	137	0	1
chr1	10826247	10826789	0	MSTRG.399	+	UTL399	intergenic	unannotated	repeat	SINE	CASZ1	SINE	100	0	0	0	0	0	542	0	1
chr1	10882215	10882268	0	MSTRG.400	+	UTL400	intergenic	unannotated	intergenic	intergenic	C1orf127	NONE	0	0	0	0	0	0	53	0	1
chr1	10895478	10895791	0	MSTRG.401	+	UTL401	intergenic	unannotated	intergenic	intergenic	C1orf127	SINE	29.508196721311474	0	0	0	0	0	313	0	1
chr1	10932592	10932743	0	MSTRG.402	-	UTL402	intergenic	unannotated	repeat	ambiguous	C1orf127	ambiguous	100	0	0	0	0	0	151	0	1
chr1	10943656	10943749	0	MSTRG.403	-	UTL403	intergenic	unannotated	repeat	SINE	C1orf127	SINE	87.5	0	0	0	0	0	93	0	1
chr1	10972362	10972415	0	MSTRG.404	+	UTL404	intergenic	unannotated	repeat	SINE	C1orf127	SINE	75	0	0	0	0	0	53	0	1
chr1	10975344	10975421	0	MSTRG.405	+	UTL405	intergenic	unannotated	antisense	antisense	C1orf127	NONE	0	0	0	0	0	0	77	0	1
chr1	10982979	10983130	0	MSTRG.406	+	UTL406	intergenic	unannotated	repeat	SINE	C1orf127	SINE	57.692307692307686	0	0	0	0	0	151	0	1
chr1	10998894	10998934	0	MSTRG.407	+	UTL407	intergenic	unannotated	intergenic	intergenic	TARDBP	NONE	0	0	0	0	0	0	40	0	1
chr1	10999225	11001093	0	MSTRG.408	-	UTL408	intergenic	unannotated	intergenic	intergenic	TARDBP	LINE	44.26229508196721	0	0	0	0	0	1868	0	1
chr1	11004063	11004244	0	MSTRG.409	+	UTL409	intergenic	unannotated	repeat	ambiguous	TARDBP	ambiguous	55.55555555555556	0	0	0	0	0	181	0	1
chr1	11030356	11034657	0	MSTRG.410	+	UTL410	intergenic	unannotated	readthrough	readthrough	AL109811.4	SINE	43.7246963562753	0	0	0	0	0	4301	0	1
chr1	11036420	11036700	0	MSTRG.411	+	UTL411	intergenic	unannotated	antisense	antisense	MASP2	SINE	27.86885245901639	0	0	0	0	0	280	0	1
chr1	11049355	11054691	0	MSTRG.412	-	UTL412	intergenic	unannotated	readthrough	readthrough	SRM	LTR	14.222222222222221	0	0	0	0	0	5336	0	1
chr1	11059979	11066742	0	MSTRG.413	-	UTL413	intergenic	unannotated	readthrough	readthrough	SRM	SINE	23.97094430992736	0	0	0	0	0	6763	0	1
chr1	11104448	11106659	0	MSTRG.414	-	UTL414	intergenic	unannotated	readthrough	readthrough	MTOR	LTR	47.93388429752066	0	0	0	0	0	2211	0	1
chr1	11154011	11154111	0	MSTRG.415	+	UTL415	intergenic	unannotated	repeat	ambiguous	MTOR	ambiguous	60	0	0	0	0	0	100	0	1
chr1	11262846	11264890	0	MSTRG.416	+	UTL416	intergenic	unannotated	cre	pELS	MTOR	ambiguous	37.22627737226277	0	0	0	0	0	2044	0	1
chr1	11291894	11292245	0	MSTRG.417	-	UTL417	intergenic	unannotated	antisense	antisense	UBIAD1	LINE	46.666666666666664	0	0	0	0	0	351	0	1
chr1	11297898	11298008	0	MSTRG.418	-	UTL418	intergenic	unannotated	intergenic	intergenic	UBIAD1	NONE	0	0	0	0	0	0	110	0	1
chr1	11308538	11308588	0	MSTRG.419	-	UTL419	intergenic	unannotated	intergenic	intergenic	UBIAD1	NONE	0	0	0	0	0	0	50	0	1
chr1	11310323	11310436	0	MSTRG.420	+	UTL420	intergenic	unannotated	intergenic	intergenic	UBIAD1	NONE	0	0	0	0	0	0	113	0	1
chr1	11332831	11332929	0	MSTRG.421	-	UTL421	intergenic	unannotated	repeat	SINE	UBIAD1	SINE	100	0	0	0	0	0	98	0	1
chr1	11363327	11363492	0	MSTRG.422	-	UTL422	intergenic	unannotated	repeat	SINE	UBIAD1	SINE	90.9090909090909	0	0	0	0	0	165	0	1
chr1	11371570	11371836	0	MSTRG.423	-	UTL423	intergenic	unannotated	repeat	ambiguous	UBIAD1	ambiguous	85.24590163934425	0	0	0	0	0	266	0	1
chr1	11405444	11405590	0	MSTRG.424	-	UTL424	intergenic	unannotated	repeat	SINE	DISP3	SINE	100	0	0	0	0	0	146	0	1
chr1	11414703	11414812	0	MSTRG.425	+	UTL425	intergenic	unannotated	intergenic	intergenic	DISP3	NONE	0	0	0	0	0	0	109	0	1
chr1	11420825	11420912	0	MSTRG.426	+	UTL426	intergenic	unannotated	intergenic	intergenic	DISP3	NONE	0	0	0	0	0	0	87	0	1
chr1	11435713	11435842	0	MSTRG.427	-	UTL427	intergenic	unannotated	repeat	SINE	DISP3	SINE	100	0	0	0	0	0	129	0	1
chr1	11450087	11450140	0	MSTRG.428	+	UTL428	intergenic	unannotated	intergenic	intergenic	DISP3	NONE	0	0	0	0	0	0	53	0	1
chr1	11543178	11543214	0	MSTRG.429	-	UTL429	intergenic	unannotated	intergenic	intergenic	DISP3	NONE	0	0	0	0	0	0	36	0	1
chr1	11544439	11544543	0	MSTRG.430	+	UTL430	intergenic	unannotated	intergenic	intergenic	DISP3	NONE	0	0	0	0	0	0	104	0	1
chr1	11567656	11568217	0	MSTRG.431	-	UTL431	intergenic	unannotated	repeat	SINE	DISP3	SINE	54.285714285714285	0	0	0	0	0	561	0	1
chr1	11573483	11573595	0	MSTRG.432	+	UTL432	intergenic	unannotated	intergenic	intergenic	DISP3	NONE	0	0	0	0	0	0	112	0	1
chr1	11579348	11579571	0	MSTRG.433	-	UTL433	intergenic	unannotated	intergenic	intergenic	DISP3	NONE	0	0	0	0	0	0	223	0	1
chr1	11635488	11636159	0	MSTRG.434	-	UTL434	intergenic	unannotated	repeat	SINE	FBXO2	SINE	73.74301675977654	0	0	0	0	0	671	0	1
chr1	11644373	11644593	0	MSTRG.435	+	UTL435	intergenic	unannotated	antisense	antisense	FBXO2	NONE	0	0	0	0	0	0	220	0	1
chr1	11659419	11674626	0	MSTRG.436	-	UTL436	intergenic	unannotated	readthrough	readthrough	FBXO44	SINE	21.854592947322597	0	0	0	0	0	15207	0	1
chr1	11681462	11682642	0	MSTRG.437	+	UTL437	intergenic	unannotated	cre	pELS	MAD2L2	SINE	65.95744680851064	0	0	0	0	0	1180	0	1
chr1	11691352	11691447	0	MSTRG.438	+	UTL438	intergenic	unannotated	cre	pELS	MAD2L2	NONE	0	0	0	0	0	0	95	0	1
chr1	11775304	11775421	0	MSTRG.440	-	UTL440	intergenic	unannotated	antisense	antisense	C1orf167	NONE	0	0	0	0	0	0	117	0	1
chr1	11785097	11785865	0	MSTRG.439	-	UTL439	intergenic	unannotated	readthrough	readthrough	C1orf167	SINE	14.285714285714285	0	0	0	0	0	768	0	1
chr1	11802532	11802607	0	MSTRG.441	+	UTL441	intergenic	unannotated	cre	pELS	MTHFR	NONE	0	0	0	0	0	0	75	0	1
chr1	11814253	11814283	0	MSTRG.442	-	UTL442	intergenic	unannotated	repeat	SINE	CLCN6	SINE	100	0	0	0	0	0	30	0	1
chr1	11830010	11830045	0	MSTRG.444	-	UTL444	intergenic	unannotated	antisense	antisense	CLCN6	NONE	0	0	0	0	0	0	35	0	1
chr1	11842819	11843077	0	MSTRG.443	-	UTL443	intergenic	unannotated	antisense	antisense	CLCN6	NONE	0	0	0	0	0	0	258	0	1
chr1	11847877	11856557	0	MSTRG.445	+	UTL445	intergenic	unannotated	intergenic	intergenic	CLCN6	SINE	29.01023890784983	0	0	0	0	0	8680	0	1
chr1	11908130	11910581	0	MSTRG.446	-	UTL446	intergenic	unannotated	snRNAderived	snRNAderived	KIAA2013	snRNA	59.06737760542898	1	0	0	0	0	2451	0	1
chr1	11914712	11919687	0	MSTRG.447	-	UTL447	intergenic	unannotated	readthrough	readthrough	KIAA2013	SINE	26.666666666666668	0	0	0	0	0	4975	0	1
chr1	11933008	11934438	0	MSTRG.448	-	UTL448	intergenic	unannotated	cre	pELS	PLOD1	SINE	34.375	0	0	0	0	0	1430	0	1
chr1	11972536	11972608	0	MSTRG.449	-	UTL449	intergenic	unannotated	antisense	antisense	PLOD1	NONE	0	0	0	0	0	0	72	0	1
chr1	11975396	11980273	0	MSTRG.450	+	UTL450	intergenic	unannotated	readthrough	readthrough	PLOD1	SINE	35.797665369649806	0	0	0	0	0	4877	0	1
chr1	11993227	11993395	0	MSTRG.451	-	UTL451	intergenic	unannotated	repeat	ambiguous	MFN2	ambiguous	75.51020408163265	0	0	0	0	0	168	0	1
chr1	12013407	12019667	0	MSTRG.452	+	UTL452	intergenic	unannotated	readthrough	readthrough	MFN2	SINE	19.74921630094044	0	0	0	0	0	6260	0	1
chr1	12031908	12040719	0	MSTRG.453	+	UTL453	intergenic	unannotated	readthrough	readthrough	MIIP	SINE	27.066666666666666	0	0	0	1	0	8811	0	1
chr1	12048453	12049104	0	MSTRG.454	-	UTL454	intergenic	unannotated	intergenic	intergenic	TNFRSF8	LTR	25.71428571428571	0	0	0	0	0	651	0	1
chr1	12066549	12066745	0	MSTRG.455	-	UTL455	intergenic	unannotated	repeat	SINE	TNFRSF8	SINE	100	0	0	0	0	0	196	0	1
chr1	12152555	12152607	0	MSTRG.456	+	UTL456	intergenic	unannotated	intergenic	intergenic	TNFRSF8	NONE	0	0	0	0	0	0	52	0	1
chr1	12154326	12154695	0	MSTRG.457	-	UTL457	intergenic	unannotated	intergenic	intergenic	TNFRSF8	ambiguous	47.368421052631575	0	0	0	0	0	369	0	1
chr1	12159133	12159750	0	MSTRG.458	+	UTL458	intergenic	unannotated	repeat	ambiguous	TNFRSF1B	ambiguous	64.28571428571429	0	0	0	0	0	617	0	1
chr1	12217356	12217418	0	MSTRG.459	-	UTL459	intergenic	unannotated	intergenic	intergenic	TNFRSF1B	NONE	0	0	0	0	0	0	62	0	1
chr1	12227610	12228162	0	MSTRG.460	-	UTL460	intergenic	unannotated	repeat	SINE	VPS13D	SINE	78.37837837837837	0	0	0	0	0	552	0	1
chr1	12356122	12356167	0	MSTRG.461	-	UTL461	intergenic	unannotated	antisense	antisense	VPS13D	NONE	0	0	0	0	0	0	45	0	1
chr1	12414926	12415011	0	MSTRG.462	-	UTL462	intergenic	unannotated	antisense	antisense	VPS13D	NONE	0	0	0	0	0	0	85	0	1
chr1	12521540	12521615	0	MSTRG.463	-	UTL463	intergenic	unannotated	intergenic	intergenic	VPS13D	NONE	0	0	0	0	0	0	75	0	1
chr1	12523057	12523394	0	MSTRG.464	-	UTL464	intergenic	unannotated	repeat	DNA	VPS13D	DNA	51.515151515151516	0	0	0	0	0	337	0	1
chr1	12545737	12546166	0	MSTRG.465	-	UTL465	intergenic	unannotated	repeat	ambiguous	DHRS3	ambiguous	70.58823529411765	0	0	0	0	0	429	0	1
chr1	12560441	12560487	0	MSTRG.466	+	UTL466	intergenic	unannotated	intergenic	intergenic	DHRS3	NONE	0	0	0	0	0	0	46	0	1
chr1	12606744	12606796	0	MSTRG.467	+	UTL467	intergenic	unannotated	antisense	antisense	DHRS3	NONE	0	0	0	0	0	0	52	0	1
chr1	12617446	12630435	0	MSTRG.468	+	UTL468	intergenic	unannotated	cre	PLS	DHRS3	SINE	24.137931034482758	0	0	0	0	0	12989	0	1
chr1	12671965	12672019	0	MSTRG.469	+	UTL469	intergenic	unannotated	intergenic	intergenic	AADACL4	LINE	40	0	0	0	0	0	54	0	1
chr1	12690740	12690924	0	MSTRG.470	-	UTL470	intergenic	unannotated	repeat	SINE	AADACL4	SINE	80	0	0	0	0	0	184	0	1
chr1	12695410	12695488	0	MSTRG.471	+	UTL471	intergenic	unannotated	intergenic	intergenic	AADACL3	NONE	0	0	0	0	0	0	78	0	1
chr1	12702059	12713818	0	MSTRG.473	-	UTL473	intergenic	unannotated	repeat	LTR	AADACL3	LTR	79.26829268292683	0	0	0	0	0	11759	0	1
chr1	12714021	12714966	0	MSTRG.472	+	UTL472	intergenic	unannotated	repeat	SINE	AADACL3	SINE	71.7948717948718	0	0	0	0	0	945	0	1
chr1	12814141	12814244	0	MSTRG.474	-	UTL474	intergenic	unannotated	repeat	LINE	PRAMEF11	LINE	100	0	0	0	0	0	103	0	1
chr1	12850466	12850523	0	MSTRG.475	+	UTL475	intergenic	unannotated	intergenic	intergenic	HNRNPCL1	NONE	0	0	0	0	0	0	57	0	1
chr1	12928894	12928955	0	MSTRG.476	+	UTL476	intergenic	unannotated	repeat	SINE	PRAMEF7	SINE	100	0	0	0	0	0	61	0	1
chr1	12945966	12946028	0	MSTRG.477	+	UTL477	intergenic	unannotated	antisense	antisense	PRAMEF6	SINE	21.904761904761905	0	0	0	0	0	62	0	1
chr1	13291577	13291639	0	MSTRG.478	-	UTL478	intergenic	unannotated	repeat	LINE	PRAMEF8	LINE	100	0	0	0	0	0	62	0	1
chr1	13294081	13294226	0	MSTRG.479	+	UTL479	intergenic	unannotated	repeat	ambiguous	PRAMEF8	ambiguous	75.86206896551724	0	0	0	0	0	145	0	1
chr1	13404451	13404499	0	MSTRG.480	+	UTL480	intergenic	unannotated	intergenic	intergenic	PRAMEF20	NONE	0	0	0	0	0	0	48	0	1
chr1	13422215	13422323	0	MSTRG.481	-	UTL481	intergenic	unannotated	intergenic	intergenic	PRAMEF20	NONE	0	0	0	0	0	0	108	0	1
chr1	13452234	13452301	0	MSTRG.482	-	UTL482	intergenic	unannotated	repeat	SINE	LRRC38	SINE	100	0	0	0	0	0	67	0	1
chr1	13466242	13466481	0	MSTRG.483	+	UTL483	intergenic	unannotated	repeat	ambiguous	LRRC38	ambiguous	63.63636363636363	0	0	0	0	0	239	0	1
chr1	13546711	13546812	0	MSTRG.484	+	UTL484	intergenic	unannotated	repeat	ambiguous	LRRC38	ambiguous	75	0	0	0	0	0	101	0	1
chr1	13550503	13550542	0	MSTRG.485	+	UTL485	intergenic	unannotated	intergenic	intergenic	PDPN	NONE	0	0	0	0	0	0	39	0	1
chr1	13554540	13554722	0	MSTRG.486	-	UTL486	intergenic	unannotated	repeat	SINE	PDPN	SINE	100	0	0	0	0	0	182	0	1
chr1	13557590	13557655	0	MSTRG.487	+	UTL487	intergenic	unannotated	repeat	SINE	PDPN	SINE	63.63636363636363	0	0	0	0	0	65	0	1
chr1	13568668	13568902	0	MSTRG.488	+	UTL488	intergenic	unannotated	intergenic	intergenic	PDPN	LTR	42.857142857142854	0	0	0	0	0	234	0	1
chr1	13569556	13569723	0	MSTRG.489	-	UTL489	intergenic	unannotated	intergenic	intergenic	PDPN	NONE	0	0	0	0	0	0	167	0	1
chr1	13617742	13626818	0	MSTRG.490	+	UTL490	intergenic	unannotated	intergenic	intergenic	PDPN	SINE	21.915584415584416	0	0	0	0	0	9076	0	1
chr1	13634242	13634296	0	MSTRG.491	+	UTL491	intergenic	unannotated	repeat	LTR	PDPN	LTR	100	0	0	0	0	0	54	0	1
chr1	13645380	13657807	0	MSTRG.493	+	UTL493	intergenic	unannotated	intergenic	intergenic	PDPN	LINE	36.318407960199	0	0	0	0	0	12427	0	1
chr1	13659144	13659194	0	MSTRG.492	+	UTL492	intergenic	unannotated	repeat	ambiguous	PRDM2	ambiguous	54.54545454545454	0	0	0	0	0	50	0	1
chr1	13662855	13662909	0	MSTRG.496	-	UTL496	intergenic	unannotated	intergenic	intergenic	PRDM2	NONE	0	0	0	0	0	0	54	0	1
chr1	13698120	13698169	0	MSTRG.494	+	UTL494	intergenic	unannotated	intergenic	intergenic	PRDM2	NONE	0	0	0	0	0	0	49	0	1
chr1	13709150	13709260	0	MSTRG.495	-	UTL495	intergenic	unannotated	antisense	antisense	PRDM2	NONE	0	0	0	0	0	0	110	0	1
chr1	13851120	13851414	0	MSTRG.497	+	UTL497	intergenic	unannotated	repeat	DNA	PRDM2	DNA	60	0	0	0	0	0	294	0	1
chr1	13851662	13851718	0	MSTRG.498	+	UTL498	intergenic	unannotated	intergenic	intergenic	PRDM2	NONE	0	0	0	0	0	0	56	0	1
chr1	13889295	13889332	0	MSTRG.499	+	UTL499	intergenic	unannotated	intergenic	intergenic	KAZN	NONE	0	0	0	0	0	0	37	0	1
chr1	14000716	14000910	0	MSTRG.501	-	UTL501	intergenic	unannotated	repeat	ambiguous	KAZN	ambiguous	57.14285714285714	0	0	0	0	0	194	0	1
chr1	14038941	14038982	0	MSTRG.500	-	UTL500	intergenic	unannotated	repeat	SINE	KAZN	SINE	100	0	0	0	0	0	41	0	1
chr1	14219201	14219262	0	MSTRG.502	-	UTL502	intergenic	unannotated	antisense	antisense	KAZN	NONE	0	0	0	0	0	0	61	0	1
chr1	14242962	14242996	0	MSTRG.503	-	UTL503	intergenic	unannotated	antisense	antisense	KAZN	NONE	0	0	0	0	0	0	34	0	1
chr1	14448332	14448377	0	MSTRG.504	-	UTL504	intergenic	unannotated	antisense	antisense	KAZN	NONE	0	0	0	0	0	0	45	0	1
chr1	14464537	14464601	0	MSTRG.505	-	UTL505	intergenic	unannotated	antisense	antisense	KAZN	NONE	0	0	0	0	0	0	64	0	1
chr1	14481370	14481445	0	MSTRG.506	-	UTL506	intergenic	unannotated	antisense	antisense	KAZN	NONE	0	0	0	0	0	0	75	0	1
chr1	14595496	14595551	0	MSTRG.507	-	UTL507	intergenic	unannotated	antisense	antisense	KAZN	NONE	0	0	0	0	0	0	55	0	1
chr1	14625760	14625813	0	MSTRG.508	-	UTL508	intergenic	unannotated	antisense	antisense	KAZN	NONE	0	0	0	0	0	0	53	0	1
chr1	14671523	14671613	0	MSTRG.510	-	UTL510	intergenic	unannotated	antisense	antisense	KAZN	NONE	0	0	0	0	0	0	90	0	1
chr1	14681575	14681825	0	MSTRG.509	-	UTL509	intergenic	unannotated	antisense	antisense	KAZN	LINE	33.33333333333333	0	0	0	0	0	250	0	1
chr1	14727319	14727565	0	MSTRG.511	-	UTL511	intergenic	unannotated	repeat	ambiguous	KAZN	ambiguous	57.14285714285714	0	0	0	0	0	246	0	1
chr1	14790557	14790955	0	MSTRG.512	-	UTL512	intergenic	unannotated	antisense	antisense	KAZN	SINE	20	0	0	0	0	0	398	0	1
chr1	14816353	14816460	0	MSTRG.513	-	UTL513	intergenic	unannotated	antisense	antisense	KAZN	LTR	0.9433962264150944	0	0	0	0	0	107	0	1
chr1	14836894	14836958	0	MSTRG.514	-	UTL514	intergenic	unannotated	antisense	antisense	KAZN	NONE	0	0	0	0	0	0	64	0	1
chr1	14858665	14858695	0	MSTRG.515	-	UTL515	intergenic	unannotated	antisense	antisense	KAZN	NONE	0	0	0	0	0	0	30	0	1
chr1	14910713	14910754	0	MSTRG.516	-	UTL516	intergenic	unannotated	antisense	antisense	KAZN	NONE	0	0	0	0	0	0	41	0	1
chr1	14934170	14934443	0	MSTRG.517	-	UTL517	intergenic	unannotated	repeat	ambiguous	KAZN	ambiguous	55.319148936170215	0	0	0	0	0	273	0	1
chr1	14940894	14940937	0	MSTRG.518	-	UTL518	intergenic	unannotated	cre	dELS	KAZN	NONE	0	0	0	0	0	0	43	0	1
chr1	15015114	15015245	0	MSTRG.519	-	UTL519	intergenic	unannotated	repeat	ambiguous	KAZN	ambiguous	66.66666666666666	0	0	0	0	0	131	0	1
chr1	15016318	15016392	0	MSTRG.520	-	UTL520	intergenic	unannotated	antisense	antisense	KAZN	NONE	0	0	0	0	0	0	74	0	1
chr1	15054812	15054937	0	MSTRG.521	-	UTL521	intergenic	unannotated	antisense	antisense	KAZN	NONE	0	0	0	0	0	0	125	0	1
chr1	15063490	15063532	0	MSTRG.522	-	UTL522	intergenic	unannotated	antisense	antisense	KAZN	NONE	0	0	0	0	0	0	42	0	1
chr1	15085977	15086191	0	MSTRG.523	-	UTL523	intergenic	unannotated	repeat	SINE	KAZN	SINE	100	0	0	0	0	0	214	0	1
chr1	15091069	15091613	0	MSTRG.524	-	UTL524	intergenic	unannotated	antisense	antisense	KAZN	ambiguous	38.13559322033898	0	0	0	0	0	544	0	1
chr1	15139592	15139692	0	MSTRG.525	+	UTL525	intergenic	unannotated	cre	dELS	TMEM51	ambiguous	44.44444444444444	0	0	0	0	0	100	0	1
chr1	15153152	15154081	0	MSTRG.526	-	UTL526	intergenic	unannotated	cre	pELS	TMEM51	SimpleRepeat	30.76923076923077	0	0	0	0	0	929	0	1
chr1	15204540	15204572	0	MSTRG.527	-	UTL527	intergenic	unannotated	antisense	antisense	TMEM51	NONE	0	0	0	0	0	0	32	0	1
chr1	15220427	15221871	0	MSTRG.528	+	UTL528	intergenic	unannotated	readthrough	readthrough	TMEM51	SINE	19.696969696969695	0	0	0	0	0	1444	0	1
chr1	15231465	15231501	0	MSTRG.529	-	UTL529	intergenic	unannotated	repeat	SINE	TMEM51	SINE	100	0	0	0	0	0	36	0	1
chr1	15294949	15295072	0	MSTRG.530	-	UTL530	intergenic	unannotated	antisense	antisense	FHAD1	NONE	0	0	0	0	0	0	123	0	1
chr1	15398168	15398317	0	MSTRG.531	-	UTL531	intergenic	unannotated	repeat	SINE	FHAD1	SINE	100	0	0	0	0	0	149	0	1
chr1	15409343	15409686	0	MSTRG.532	-	UTL532	intergenic	unannotated	cre	PLS	EFHD2	DNA	52.17391304347826	0	0	0	0	0	343	0	1
chr1	15430171	15437767	0	MSTRG.533	+	UTL533	intergenic	unannotated	readthrough	readthrough	EFHD2	SINE	34.53757225433526	0	0	0	0	0	7596	0	1
chr1	15452660	15452751	0	MSTRG.534	-	UTL534	intergenic	unannotated	repeat	SINE	CTRC	SINE	100	0	0	0	0	0	91	0	1
chr1	15455013	15455219	0	MSTRG.535	+	UTL535	intergenic	unannotated	repeat	SINE	CELA2A	SINE	66.66666666666666	0	0	0	0	0	206	0	1
chr1	15456126	15456695	0	MSTRG.536	+	UTL536	intergenic	unannotated	intergenic	intergenic	CELA2A	ambiguous	50	0	0	0	0	0	569	0	1
chr1	15509173	15509921	0	MSTRG.537	+	UTL537	intergenic	unannotated	cre	dELS	CASP9	LINE	43.13725490196079	0	0	0	0	0	748	0	1
chr1	15602723	15603471	0	MSTRG.538	+	UTL538	intergenic	unannotated	repeat	ambiguous	DNAJC16	ambiguous	54.83870967741935	0	0	0	0	0	748	0	1
chr1	15605128	15605382	0	MSTRG.539	+	UTL539	intergenic	unannotated	readthrough	readthrough	DDI2	ambiguous	66.66666666666666	0	0	0	0	0	254	0	1
chr1	15607598	15608040	0	MSTRG.540	-	UTL540	intergenic	unannotated	readthrough	readthrough	DDI2	LINE	45.45454545454545	1	0	0	0	0	442	0	1
chr1	15615295	15617218	0	MSTRG.541	-	UTL541	intergenic	unannotated	cre	PLS	DDI2	LTR	56.994818652849744	0	0	0	0	0	1923	0	1
chr1	15624089	15624276	0	MSTRG.542	+	UTL542	intergenic	unannotated	repeat	LTR	DDI2	LTR	100	0	0	0	0	0	187	0	1
chr1	15668900	15675670	0	MSTRG.543	+	UTL543	intergenic	unannotated	readthrough	readthrough	DDI2	SINE	35.70219966159052	0	0	0	0	0	6770	0	1
chr1	15677675	15677817	0	MSTRG.544	-	UTL544	intergenic	unannotated	repeat	SINE	PLEKHM2	SINE	100	0	0	0	0	0	142	0	1
chr1	15734717	15736539	0	MSTRG.545	+	UTL545	intergenic	unannotated	readthrough	readthrough	PLEKHM2	SINE	14.754098360655737	0	0	0	0	0	1822	0	1
chr1	15741310	15742498	0	MSTRG.546	+	UTL546	intergenic	unannotated	readthrough	readthrough	SLC25A34	SINE	24.390243902439025	0	0	0	0	0	1188	0	1
chr1	15749860	15750154	0	MSTRG.547	-	UTL547	intergenic	unannotated	intergenic	intergenic	TMEM82	NONE	0	0	0	0	0	0	294	0	1
chr1	15750844	15751130	0	MSTRG.548	+	UTL548	intergenic	unannotated	intergenic	intergenic	TMEM82	LTR	50	0	0	0	0	0	286	0	1
chr1	15786395	15790466	0	MSTRG.549	+	UTL549	intergenic	unannotated	readthrough	readthrough	FBLIM1	SINE	57.06106870229007	0	0	0	0	0	4071	0	1
chr1	15798607	15798722	0	MSTRG.550	+	UTL550	intergenic	unannotated	intergenic	intergenic	UQCRHL	NONE	0	0	0	0	0	0	115	0	1
chr1	15803396	15804992	0	MSTRG.551	-	UTL551	intergenic	unannotated	repeat	SINE	UQCRHL	SINE	54.054054054054056	0	0	0	0	0	1596	0	1
chr1	15813943	15834657	0	MSTRG.552	-	UTL552	intergenic	unannotated	readthrough	readthrough	UQCRHL	SINE	34.26001635322976	0	0	0	0	0	20714	0	1
chr1	15855975	15856231	0	MSTRG.553	-	UTL553	intergenic	unannotated	antisense	antisense	SPEN	SINE	50	0	0	0	0	0	256	0	1
chr1	15918384	15918446	0	MSTRG.554	-	UTL554	intergenic	unannotated	antisense	antisense	SPEN	NONE	0	0	0	0	0	0	62	0	1
chr1	15929365	15929403	0	MSTRG.555	-	UTL555	intergenic	unannotated	antisense	antisense	SPEN	NONE	0	0	0	0	0	0	38	0	1
chr1	15936058	15936423	0	MSTRG.556	-	UTL556	intergenic	unannotated	antisense	antisense	SPEN	NONE	0	0	0	0	0	0	365	0	1
chr1	15936652	15960528	0	MSTRG.557	-	UTL557	intergenic	unannotated	antisense	antisense	SPEN	SINE	2.5806451612903225	0	0	0	0	0	23876	0	1
chr1	15962893	15962951	0	MSTRG.558	+	UTL558	intergenic	unannotated	repeat	SINE	ZBTB17	SINE	100	0	0	0	0	0	58	0	1
chr1	15974644	15974677	0	MSTRG.559	+	UTL559	intergenic	unannotated	cre	pELS	ZBTB17	SINE	50	0	0	0	0	0	33	0	1
chr1	15976335	15976858	0	MSTRG.560	+	UTL560	intergenic	unannotated	cre	PLS	ZBTB17	SINE	50	0	0	0	0	0	523	0	1
chr1	15987362	15987517	0	MSTRG.561	-	UTL561	intergenic	unannotated	repeat	SINE	ZBTB17	SINE	88.88888888888889	0	0	0	0	0	155	0	1
chr1	15996239	15996531	0	MSTRG.562	+	UTL562	intergenic	unannotated	repeat	SINE	SRARP	SINE	89.47368421052632	0	0	0	0	0	292	0	1
chr1	16001285	16001328	0	MSTRG.563	+	UTL563	intergenic	unannotated	intergenic	intergenic	SRARP	NONE	0	0	0	0	0	0	43	0	1
chr1	16002031	16002467	0	MSTRG.564	-	UTL564	intergenic	unannotated	intergenic	intergenic	SRARP	ambiguous	40.38461538461539	0	0	0	0	0	436	0	1
chr1	16013469	16018983	0	MSTRG.565	+	UTL565	intergenic	unannotated	cre	dELS	HSPB7	SINE	2.2364217252396164	0	0	0	0	0	5514	0	1
chr1	16086514	16086755	0	MSTRG.566	-	UTL566	intergenic	unannotated	repeat	SINE	FAM131C	SINE	83.33333333333334	0	0	0	0	0	241	0	1
chr1	16087401	16087519	0	MSTRG.567	+	UTL567	intergenic	unannotated	repeat	ambiguous	FAM131C	ambiguous	75	0	0	0	0	0	118	0	1
chr1	16098645	16098833	0	MSTRG.568	-	UTL568	intergenic	unannotated	intergenic	intergenic	FAM131C	NONE	0	0	0	0	0	0	188	0	1
chr1	16111370	16124492	0	MSTRG.569	-	UTL569	intergenic	unannotated	readthrough	readthrough	EPHA2	SINE	24.530168150346192	0	0	0	0	0	13122	0	1
chr1	16132492	16132709	0	MSTRG.570	-	UTL570	intergenic	unannotated	intergenic	intergenic	EPHA2	NONE	0	0	0	0	0	0	217	0	1
chr1	16137210	16137342	0	MSTRG.571	+	UTL571	intergenic	unannotated	antisense	antisense	EPHA2	NONE	0	0	0	0	0	0	132	0	1
chr1	16146041	16148087	0	MSTRG.572	+	UTL572	intergenic	unannotated	cre	dELS	EPHA2	SINE	23.076923076923077	0	0	0	0	0	2046	0	1
chr1	16156581	16167797	0	MSTRG.573	-	UTL573	intergenic	unannotated	cre	dELS	EPHA2	SINE	28.365384615384613	0	0	0	0	0	11216	0	1
chr1	16194374	16194448	0	MSTRG.574	-	UTL574	intergenic	unannotated	repeat	SINE	ARHGEF19	SINE	100	0	0	0	0	0	74	0	1
chr1	16194995	16198035	0	MSTRG.575	-	UTL575	intergenic	unannotated	readthrough	readthrough	ARHGEF19	LTR	28.57142857142857	0	0	0	0	0	3040	0	1
chr1	16228030	16231855	0	MSTRG.576	-	UTL576	intergenic	unannotated	readthrough	readthrough	CPLANE2	SINE	27.659574468085108	0	0	0	0	0	3825	0	1
chr1	16234861	16234919	0	MSTRG.577	+	UTL577	intergenic	unannotated	antisense	antisense	CPLANE2	NONE	0	0	0	0	0	0	58	0	1
chr1	16238496	16246998	0	MSTRG.578	-	UTL578	intergenic	unannotated	readthrough	readthrough	FBXO42	SINE	23.367065317387304	0	0	0	0	0	8502	0	1
chr1	16341387	16341610	0	MSTRG.579	+	UTL579	intergenic	unannotated	repeat	SINE	FBXO42	SINE	92.3076923076923	0	0	0	0	0	223	0	1
chr1	16346599	16346758	0	MSTRG.580	+	UTL580	intergenic	unannotated	antisense	antisense	FBXO42	LTR	20	0	0	0	0	0	159	0	1
chr1	16348710	16348751	0	MSTRG.581	+	UTL581	intergenic	unannotated	antisense	antisense	FBXO42	NONE	0	0	0	0	0	0	41	0	1
chr1	16354176	16354271	0	MSTRG.582	-	UTL582	intergenic	unannotated	repeat	SINE	SZRD1	SINE	95.83333333333334	0	0	0	0	0	95	0	1
chr1	16364075	16364268	0	MSTRG.584	-	UTL584	intergenic	unannotated	antisense	antisense	SZRD1	ambiguous	46.666666666666664	0	0	0	0	0	193	0	1
chr1	16365237	16367131	0	MSTRG.583	-	UTL583	intergenic	unannotated	cre	PLS	SZRD1	SINE	75.32467532467533	0	0	0	0	0	1894	0	1
chr1	16397968	16409838	0	MSTRG.585	+	UTL585	intergenic	unannotated	readthrough	readthrough	SZRD1	SINE	35.07795100222717	0	0	0	0	0	11870	0	1
chr1	16439630	16440451	0	MSTRG.586	-	UTL586	intergenic	unannotated	cre	PLS	NECAP2	LTR	20.930232558139537	0	0	0	0	0	821	0	1
chr1	16448703	16467566	0	MSTRG.587	-	UTL587	intergenic	unannotated	readthrough	readthrough	NECAP2	SINE	29.866310160427805	0	0	0	0	0	18863	0	1
chr1	16492671	16493100	0	MSTRG.588	+	UTL588	intergenic	unannotated	repeat	SINE	NECAP2	SINE	53.84615384615385	0	0	0	0	0	429	0	1
chr1	16495006	16495059	0	MSTRG.589	+	UTL589	intergenic	unannotated	antisense	antisense	NECAP2	NONE	0	0	0	0	0	0	53	0	1
chr1	16506704	16506805	0	MSTRG.590	+	UTL590	intergenic	unannotated	repeat	LTR	NECAP2	LTR	100	0	0	0	0	0	101	0	1
chr1	16507861	16514411	0	MSTRG.591	-	UTL591	intergenic	unannotated	cre	PLS	NECAP2	LTR	10.450623202301054	1	0	0	0	0	6550	0	1
chr1	16520294	16520859	0	MSTRG.592	-	UTL592	intergenic	unannotated	tRNAderived	tRNAderived	NBPF1	tRNA	90.14153245485603	0	0	1	0	0	565	0	1
chr1	16540885	16541079	0	MSTRG.593	+	UTL593	intergenic	unannotated	repeat	LTR	NBPF1	LTR	100	0	0	0	0	0	194	0	1
chr1	16544636	16545318	0	MSTRG.594	-	UTL594	intergenic	unannotated	intergenic	intergenic	NBPF1	ambiguous	16.216216216216218	0	0	1	0	0	682	0	1
chr1	16545718	16546084	0	MSTRG.595	-	UTL595	intergenic	unannotated	tRNAderived	tRNAderived	NBPF1	tRNA	20.727272727272727	0	0	1	0	0	366	0	1
chr1	16546331	16546489	0	MSTRG.596	+	UTL596	intergenic	unannotated	repeat	LowComplexity	NBPF1	LowComplexity	95.83333333333334	0	0	0	0	0	158	0	1
chr1	16549169	16549371	0	MSTRG.597	+	UTL597	intergenic	unannotated	repeat	SINE	NBPF1	SINE	85.71428571428571	0	0	0	0	0	202	0	1
chr1	16560363	16560858	0	MSTRG.598	+	UTL598	intergenic	unannotated	repeat	LINE	NBPF1	LINE	100	0	0	0	0	0	495	0	1
chr1	16613483	16618417	0	MSTRG.599	-	UTL599	intergenic	unannotated	readthrough	readthrough	NBPF1	SINE	14.341846758349705	0	0	0	0	0	4934	0	1
chr1	16622898	16623157	0	MSTRG.600	+	UTL600	intergenic	unannotated	repeat	ambiguous	NBPF1	ambiguous	61.53846153846154	0	0	0	0	0	259	0	1
chr1	16627976	16628175	0	MSTRG.602	+	UTL602	intergenic	unannotated	repeat	SINE	NBPF1	SINE	100	0	0	0	0	0	199	0	1
chr1	16645164	16645638	0	MSTRG.601	+	UTL601	intergenic	unannotated	cre	pELS	NBPF1	SINE	20.689655172413794	0	0	0	0	0	474	0	1
chr1	16657391	16657629	0	MSTRG.603	-	UTL603	intergenic	unannotated	antisense	antisense	NBPF1	NONE	0	0	0	0	0	0	238	0	1
chr1	16660874	16661028	0	MSTRG.604	-	UTL604	intergenic	unannotated	antisense	antisense	NBPF1	NONE	0	0	0	0	0	0	154	0	1
chr1	16674637	16674895	0	MSTRG.605	+	UTL605	intergenic	unannotated	repeat	LTR	NBPF1	LTR	61.224489795918366	0	0	0	0	0	258	0	1
chr1	16677203	16677478	0	MSTRG.606	-	UTL606	intergenic	unannotated	repeat	ambiguous	CROCC	ambiguous	57.14285714285714	0	0	0	0	0	275	0	1
chr1	16677940	16678360	0	MSTRG.607	-	UTL607	intergenic	unannotated	tRNAderived	tRNAderived	CROCC	tRNA	27.288941736028537	0	0	1	0	0	420	0	1
chr1	16727003	16727775	0	MSTRG.608	+	UTL608	intergenic	unannotated	tRNAderived	tRNAderived	CROCC	tRNA	48.87923544743701	0	0	1	0	0	772	0	1
chr1	16728036	16728483	0	MSTRG.609	+	UTL609	intergenic	unannotated	intergenic	intergenic	CROCC	SINE	23.52941176470588	0	0	0	0	0	447	0	1
chr1	16861441	16861559	0	MSTRG.610	-	UTL610	intergenic	unannotated	antisense	antisense	CROCC	NONE	0	0	0	0	0	0	118	0	1
chr1	16902936	16904481	0	MSTRG.611	-	UTL611	intergenic	unannotated	readthrough	readthrough	CROCC	LTR	44.15584415584416	0	0	0	0	0	1545	0	1
chr1	16964498	16973884	0	MSTRG.612	-	UTL612	intergenic	unannotated	antisense	antisense	CROCC	SINE	18.021201413427562	0	0	0	0	0	9386	0	1
chr1	16975033	16976618	0	MSTRG.613	+	UTL613	intergenic	unannotated	antisense	antisense	MFAP2	NONE	0	0	0	0	0	0	1585	0	1
chr1	17014272	17018933	0	MSTRG.614	-	UTL614	intergenic	unannotated	intergenic	intergenic	SDHB	SINE	45.53314121037464	0	0	0	0	0	4661	0	1
chr1	17037949	17038221	0	MSTRG.615	+	UTL615	intergenic	unannotated	repeat	SINE	SDHB	SINE	52.5	0	0	0	0	0	272	0	1
chr1	17054468	17057022	0	MSTRG.617	+	UTL617	intergenic	unannotated	cre	PLS	SDHB	SINE	39.30635838150289	0	0	0	0	0	2554	0	1
chr1	17059020	17059182	0	MSTRG.616	+	UTL616	intergenic	unannotated	repeat	SINE	SDHB	SINE	57.14285714285714	0	0	0	0	0	162	0	1
chr1	17060916	17060947	0	MSTRG.618	+	UTL618	intergenic	unannotated	cre	dELS	PADI2	LINE	100	0	0	0	0	0	31	0	1
chr1	17106473	17106900	0	MSTRG.619	+	UTL619	intergenic	unannotated	repeat	SINE	PADI2	SINE	70.58823529411765	0	0	0	0	0	427	0	1
chr1	17121713	17121768	0	MSTRG.620	+	UTL620	intergenic	unannotated	repeat	SINE	PADI2	SINE	100	0	0	0	0	0	55	0	1
chr1	17125190	17125623	0	MSTRG.621	-	UTL621	intergenic	unannotated	cre	dELS	PADI2	ambiguous	51.21951219512195	0	0	0	0	0	433	0	1
chr1	17127411	17127845	0	MSTRG.622	-	UTL622	intergenic	unannotated	intergenic	intergenic	PADI2	SINE	41.904761904761905	0	0	0	0	0	434	0	1
chr1	17129417	17129527	0	MSTRG.623	-	UTL623	intergenic	unannotated	cre	dELS	PADI2	LTR	53.333333333333336	0	0	0	0	0	110	0	1
chr1	17129883	17129947	0	MSTRG.624	+	UTL624	intergenic	unannotated	cre	dELS	PADI2	NONE	0	0	0	0	0	0	64	0	1
chr1	17133706	17133973	0	MSTRG.625	-	UTL625	intergenic	unannotated	repeat	ambiguous	PADI2	ambiguous	90.9090909090909	0	0	0	0	0	267	0	1
chr1	17187672	17188170	0	MSTRG.626	+	UTL626	intergenic	unannotated	intergenic	intergenic	PADI1	ambiguous	39.62264150943396	0	0	0	0	0	498	0	1
chr1	17191816	17191947	0	MSTRG.628	-	UTL628	intergenic	unannotated	antisense	antisense	PADI1	NONE	0	0	0	0	0	0	131	0	1
chr1	17311429	17311729	0	MSTRG.627	-	UTL627	intergenic	unannotated	repeat	SINE	PADI4	SINE	93.93939393939394	0	0	0	0	0	300	0	1
chr1	17317201	17317494	0	MSTRG.629	-	UTL629	intergenic	unannotated	repeat	SINE	PADI4	SINE	66.66666666666666	0	0	0	0	0	293	0	1
chr1	17325531	17325963	0	MSTRG.630	-	UTL630	intergenic	unannotated	repeat	SINE	PADI4	SINE	72.72727272727273	0	0	0	0	0	432	0	1
chr1	17400035	17406937	0	MSTRG.631	-	UTL631	intergenic	unannotated	readthrough	readthrough	PADI6	SINE	29.832935560859188	0	0	0	0	0	6902	0	1
chr1	17437741	17445728	0	MSTRG.632	+	UTL632	intergenic	unannotated	cre	pELS	RCC2	LINE	12.740384615384615	0	0	0	0	0	7987	0	1
chr1	17445972	17451281	0	MSTRG.633	+	UTL633	intergenic	unannotated	intergenic	intergenic	RCC2	SINE	35.984848484848484	1	0	0	0	0	5309	0	1
chr1	17452066	17453117	0	MSTRG.634	+	UTL634	intergenic	unannotated	cre	CTCF-only	RCC2	SINE	78.81996974281392	0	0	0	0	0	1051	0	1
chr1	17455137	17455692	0	MSTRG.635	+	UTL635	intergenic	unannotated	intergenic	intergenic	RCC2	LTR	46.666666666666664	0	0	0	0	0	555	0	1
chr1	17456342	17456528	0	MSTRG.636	+	UTL636	intergenic	unannotated	repeat	ambiguous	RCC2	ambiguous	73.33333333333333	0	0	0	0	0	186	0	1
chr1	17458122	17458260	0	MSTRG.637	+	UTL637	intergenic	unannotated	repeat	SINE	RCC2	SINE	100	0	0	0	0	0	138	0	1
chr1	17461554	17461900	0	MSTRG.638	-	UTL638	intergenic	unannotated	intergenic	intergenic	RCC2	ambiguous	33.33333333333333	0	0	0	0	0	346	0	1
chr1	17467431	17467539	0	MSTRG.639	-	UTL639	intergenic	unannotated	repeat	SINE	RCC2	SINE	83.33333333333334	0	0	0	0	0	108	0	1
chr1	17472223	17472611	0	MSTRG.640	-	UTL640	intergenic	unannotated	intergenic	intergenic	RCC2	SINE	38.46153846153847	0	0	0	0	0	388	0	1
chr1	17482774	17482980	0	MSTRG.641	-	UTL641	intergenic	unannotated	intergenic	intergenic	RCC2	SINE	44.44444444444444	0	0	0	0	0	206	0	1
chr1	17489796	17490098	0	MSTRG.642	-	UTL642	intergenic	unannotated	repeat	SINE	ARHGEF10L	SINE	60	0	0	0	0	0	302	0	1
chr1	17501739	17501999	0	MSTRG.643	-	UTL643	intergenic	unannotated	intergenic	intergenic	ARHGEF10L	ambiguous	7.142857142857142	0	0	0	0	0	260	0	1
chr1	17539812	17541236	0	MSTRG.644	-	UTL644	intergenic	unannotated	cre	pELS	ARHGEF10L	SimpleRepeat	10.309278350515463	0	0	0	0	0	1424	0	1
chr1	17546110	17547503	0	MSTRG.645	-	UTL645	intergenic	unannotated	cre	dELS	ARHGEF10L	SINE	28.888888888888886	0	0	0	0	0	1393	0	1
chr1	17556684	17556720	0	MSTRG.646	-	UTL646	intergenic	unannotated	antisense	antisense	ARHGEF10L	NONE	0	0	0	0	0	0	36	0	1
chr1	17613949	17613980	0	MSTRG.647	-	UTL647	intergenic	unannotated	antisense	antisense	ARHGEF10L	NONE	0	0	0	0	0	0	31	0	1
chr1	17621383	17621459	0	MSTRG.648	-	UTL648	intergenic	unannotated	repeat	SINE	ARHGEF10L	SINE	100	0	0	0	0	0	76	0	1
chr1	17651311	17651361	0	MSTRG.649	-	UTL649	intergenic	unannotated	antisense	antisense	ARHGEF10L	NONE	0	0	0	0	0	0	50	0	1
chr1	17743257	17743341	0	MSTRG.650	-	UTL650	intergenic	unannotated	repeat	LowComplexity	ACTL8	LowComplexity	100	0	0	0	0	0	84	0	1
chr1	17751005	17751042	0	MSTRG.651	-	UTL651	intergenic	unannotated	intergenic	intergenic	ACTL8	NONE	0	0	0	0	0	0	37	0	1
chr1	17768793	17768843	0	MSTRG.652	-	UTL652	intergenic	unannotated	cre	dELS	ACTL8	NONE	0	0	0	0	0	0	50	0	1
chr1	17840193	17840222	0	MSTRG.653	-	UTL653	intergenic	unannotated	intergenic	intergenic	ACTL8	NONE	0	0	0	0	0	0	29	0	1
chr1	17863138	17863528	0	MSTRG.654	+	UTL654	intergenic	unannotated	intergenic	intergenic	ACTL8	SINE	33.33333333333333	0	0	0	0	0	390	0	1
chr1	17882253	17882679	0	MSTRG.655	-	UTL655	intergenic	unannotated	repeat	SINE	ACTL8	SINE	97.22222222222221	0	0	0	0	0	426	0	1
chr1	17911021	17911518	0	MSTRG.656	+	UTL656	intergenic	unannotated	intergenic	intergenic	ACTL8	LTR	31.818181818181817	0	0	0	0	0	497	0	1
chr1	17936357	17936626	0	MSTRG.657	+	UTL657	intergenic	unannotated	repeat	ambiguous	ACTL8	ambiguous	60	0	0	0	0	0	269	0	1
chr1	17956658	17956744	0	MSTRG.658	-	UTL658	intergenic	unannotated	repeat	SINE	ACTL8	SINE	100	0	0	0	0	0	86	0	1
chr1	17972732	17972771	0	MSTRG.659	-	UTL659	intergenic	unannotated	repeat	ambiguous	IGSF21	ambiguous	100	0	0	0	0	0	39	0	1
chr1	18075523	18075810	0	MSTRG.660	+	UTL660	intergenic	unannotated	repeat	SINE	IGSF21	SINE	71.42857142857143	0	0	0	0	0	287	0	1
chr1	18210636	18211140	0	MSTRG.661	-	UTL661	intergenic	unannotated	antisense	antisense	IGSF21	ambiguous	34.78260869565217	0	0	0	0	0	504	0	1
chr1	18219063	18219227	0	MSTRG.662	-	UTL662	intergenic	unannotated	repeat	LINE	IGSF21	LINE	100	0	0	0	0	0	164	0	1
chr1	18263806	18264741	0	MSTRG.663	-	UTL663	intergenic	unannotated	antisense	antisense	IGSF21	SINE	17.5	0	0	0	0	0	935	0	1
chr1	18287239	18298278	0	MSTRG.664	-	UTL664	intergenic	unannotated	cre	dELS	IGSF21	SINE	19.301470588235293	0	0	0	0	0	11039	0	1
chr1	18374191	18374547	0	MSTRG.665	-	UTL665	intergenic	unannotated	antisense	antisense	IGSF21	SINE	38.70967741935484	0	0	0	0	0	356	0	1
chr1	18406281	18406417	0	MSTRG.666	+	UTL666	intergenic	unannotated	repeat	ambiguous	IGSF21	ambiguous	60	0	0	0	0	0	136	0	1
chr1	18459251	18459640	0	MSTRG.667	+	UTL667	intergenic	unannotated	repeat	SINE	KLHDC7A	SINE	81.65137614678899	0	0	0	0	0	389	0	1
chr1	18465239	18465352	0	MSTRG.668	+	UTL668	intergenic	unannotated	intergenic	intergenic	KLHDC7A	NONE	0	0	0	0	0	0	113	0	1
chr1	18479481	18480680	0	MSTRG.669	-	UTL669	intergenic	unannotated	cre	pELS	KLHDC7A	SINE	17.543859649122805	0	0	0	0	0	1199	0	1
chr1	18485959	18491144	0	MSTRG.670	+	UTL670	intergenic	unannotated	readthrough	readthrough	KLHDC7A	LINE	27.192982456140353	0	0	0	0	0	5185	0	1
chr1	18502740	18502943	0	MSTRG.671	+	UTL671	intergenic	unannotated	repeat	ambiguous	KLHDC7A	ambiguous	59.09090909090909	0	0	0	0	0	203	0	1
chr1	18534315	18534473	0	MSTRG.672	+	UTL672	intergenic	unannotated	repeat	ambiguous	KLHDC7A	ambiguous	80	0	0	0	0	0	158	0	1
chr1	18572003	18572455	0	MSTRG.673	-	UTL673	intergenic	unannotated	intergenic	intergenic	PAX7	LINE	25.64102564102564	0	0	0	0	0	452	0	1
chr1	18588196	18588230	0	MSTRG.674	+	UTL674	intergenic	unannotated	intergenic	intergenic	PAX7	NONE	0	0	0	0	0	0	34	0	1
chr1	18598779	18598856	0	MSTRG.675	-	UTL675	intergenic	unannotated	repeat	SINE	PAX7	SINE	100	0	0	0	0	0	77	0	1
chr1	18622781	18623054	0	MSTRG.676	-	UTL676	intergenic	unannotated	repeat	SINE	PAX7	SINE	100	0	0	0	0	0	273	0	1
chr1	18707232	18707644	0	MSTRG.677	-	UTL677	intergenic	unannotated	repeat	ambiguous	PAX7	ambiguous	58.82352941176471	0	0	0	0	0	412	0	1
chr1	18710774	18710931	0	MSTRG.678	-	UTL678	intergenic	unannotated	antisense	antisense	PAX7	NONE	0	0	0	0	0	0	157	0	1
chr1	18726481	18726572	0	MSTRG.679	+	UTL679	intergenic	unannotated	intergenic	intergenic	PAX7	NONE	0	0	0	0	0	0	91	0	1
chr1	18794762	18794867	0	MSTRG.680	+	UTL680	intergenic	unannotated	cre	dELS	TAS1R2	NONE	0	0	0	0	0	0	105	0	1
chr1	18795237	18795388	0	MSTRG.684	-	UTL684	intergenic	unannotated	cre	dELS	TAS1R2	SINE	21.875	0	0	0	0	0	151	0	1
chr1	18903374	18904822	0	MSTRG.681	+	UTL681	intergenic	unannotated	cre	pELS	AL080251.1	SINE	24.358974358974358	0	0	0	0	0	1448	0	1
chr1	18925753	18925854	0	MSTRG.682	+	UTL682	intergenic	unannotated	antisense	antisense	IFFO2	NONE	0	0	0	0	0	0	101	0	1
chr1	19018452	19018826	0	MSTRG.683	+	UTL683	intergenic	unannotated	repeat	LINE	UBR4	LINE	83.33333333333334	0	0	0	0	0	374	0	1
chr1	19047430	19047462	0	MSTRG.685	-	UTL685	intergenic	unannotated	intergenic	intergenic	UBR4	NONE	0	0	0	0	0	0	32	0	1
chr1	19064909	19072295	0	MSTRG.686	-	UTL686	intergenic	unannotated	readthrough	readthrough	UBR4	LINE	16.488222698072803	0	0	0	0	0	7386	0	1
chr1	19090884	19090941	0	MSTRG.687	+	UTL687	intergenic	unannotated	antisense	antisense	UBR4	NONE	0	0	0	0	0	0	57	0	1
chr1	19131235	19131282	0	MSTRG.688	+	UTL688	intergenic	unannotated	repeat	SINE	UBR4	SINE	60	0	0	0	0	0	47	0	1
chr1	19190028	19190375	0	MSTRG.689	+	UTL689	intergenic	unannotated	repeat	SINE	UBR4	SINE	79.06976744186046	0	0	0	0	0	347	0	1
chr1	19206859	19206929	0	MSTRG.690	+	UTL690	intergenic	unannotated	antisense	antisense	UBR4	NONE	0	0	0	0	0	0	70	0	1
chr1	19210262	19215816	0	MSTRG.691	-	UTL691	intergenic	unannotated	readthrough	readthrough	UBR4	LINE	10.321100917431194	0	0	0	0	0	5554	0	1
chr1	19260038	19265543	0	MSTRG.692	+	UTL692	intergenic	unannotated	readthrough	readthrough	MRTO4	SINE	33.546734955185656	0	0	0	0	0	5505	0	1
chr1	19274165	19282708	0	MSTRG.693	-	UTL693	intergenic	unannotated	readthrough	readthrough	AKR7A3	LINE	39.900249376558605	0	0	0	0	0	8543	0	1
chr1	19289110	19304140	0	MSTRG.694	-	UTL694	intergenic	unannotated	readthrough	readthrough	AKR7A3	LINE	27.005119453924912	0	0	0	0	0	15030	0	1
chr1	19325526	19325597	0	MSTRG.695	-	UTL695	intergenic	unannotated	antisense	antisense	PQLC2	NONE	0	0	0	0	0	0	71	0	1
chr1	19326412	19339005	0	MSTRG.696	-	UTL696	intergenic	unannotated	cre	dELS	PQLC2	SINE	28.009259259259263	0	0	0	0	0	12593	0	1
chr1	19508878	19509074	0	MSTRG.697	-	UTL697	intergenic	unannotated	repeat	LTR	MINOS1	LTR	100	0	0	0	0	0	196	0	1
chr1	19513989	19514057	0	MSTRG.698	-	UTL698	intergenic	unannotated	repeat	SINE	MINOS1	SINE	100	0	0	0	0	0	68	0	1
chr1	19522428	19522570	0	MSTRG.699	-	UTL699	intergenic	unannotated	antisense	antisense	MINOS1	SINE	44.44444444444444	0	0	0	0	0	142	0	1
chr1	19575752	19575812	0	MSTRG.700	-	UTL700	intergenic	unannotated	antisense	antisense	MINOS1	NONE	0	0	0	0	0	0	60	0	1
chr1	19581092	19581247	0	MSTRG.701	-	UTL701	intergenic	unannotated	antisense	antisense	MINOS1	NONE	0	0	0	0	0	0	155	0	1
chr1	19614329	19614580	0	MSTRG.702	-	UTL702	intergenic	unannotated	repeat	SimpleRepeat	MINOS1	SimpleRepeat	68.05555555555556	0	0	0	0	0	251	0	1
chr1	19630909	19645841	0	MSTRG.703	-	UTL703	intergenic	unannotated	cre	PLS	NBL1	SINE	33.14500941619586	0	0	0	0	0	14932	0	1
chr1	19650934	19651010	0	MSTRG.704	-	UTL704	intergenic	unannotated	cre	dELS	NBL1	NONE	0	0	0	0	0	0	76	0	1
chr1	19653146	19653471	0	MSTRG.705	-	UTL705	intergenic	unannotated	antisense	antisense	NBL1	ambiguous	14.285714285714285	0	0	0	0	0	325	0	1
chr1	19658368	19663587	0	MSTRG.706	+	UTL706	intergenic	unannotated	readthrough	readthrough	NBL1	SINE	30.753968253968257	0	0	0	0	0	5219	0	1
chr1	19705343	19705636	0	MSTRG.707	+	UTL707	intergenic	unannotated	repeat	ambiguous	TMCO4	ambiguous	83.33333333333334	0	0	0	0	0	293	0	1
chr1	19806911	19807349	0	MSTRG.708	+	UTL708	intergenic	unannotated	intergenic	intergenic	RNF186	SINE	44.303797468354425	0	0	0	0	0	438	0	1
chr1	19809833	19810096	0	MSTRG.709	-	UTL709	intergenic	unannotated	repeat	ambiguous	RNF186	ambiguous	68.75	0	0	0	0	0	263	0	1
chr1	19841983	19842198	0	MSTRG.710	+	UTL710	intergenic	unannotated	repeat	SINE	RNF186	SINE	92.85714285714286	0	0	0	0	0	215	0	1
chr1	19849275	19849520	0	MSTRG.711	-	UTL711	intergenic	unannotated	repeat	LTR	OTUD3	LTR	97.22222222222221	0	0	0	0	0	245	0	1
chr1	19864073	19864458	0	MSTRG.712	-	UTL712	intergenic	unannotated	intergenic	intergenic	OTUD3	LINE	47.2972972972973	0	0	0	0	0	385	0	1
chr1	19870932	19871040	0	MSTRG.713	-	UTL713	intergenic	unannotated	intergenic	intergenic	OTUD3	NONE	0	0	0	0	0	0	108	0	1
chr1	19871305	19871421	0	MSTRG.714	+	UTL714	intergenic	unannotated	repeat	ambiguous	OTUD3	ambiguous	60	0	0	0	0	0	116	0	1
chr1	19872540	19873086	0	MSTRG.715	-	UTL715	intergenic	unannotated	intergenic	intergenic	OTUD3	SimpleRepeat	16.666666666666664	0	0	0	0	0	546	0	1
chr1	19912819	19919598	0	MSTRG.717	+	UTL717	intergenic	unannotated	readthrough	readthrough	OTUD3	SINE	20.707964601769913	0	0	0	0	0	6779	0	1
chr1	19919769	19919864	0	MSTRG.718	-	UTL718	intergenic	unannotated	intergenic	intergenic	PLA2G2E	NONE	0	0	0	0	0	0	95	0	1
chr1	19965835	19966263	0	MSTRG.716	-	UTL716	intergenic	unannotated	repeat	SINE	PLA2G2A	SINE	60.86956521739131	0	0	0	0	0	428	0	1
chr1	19966810	19966895	0	MSTRG.719	+	UTL719	intergenic	unannotated	intergenic	intergenic	PLA2G2A	NONE	0	0	0	0	0	0	85	0	1
chr1	19982401	19982905	0	MSTRG.720	-	UTL720	intergenic	unannotated	repeat	ambiguous	PLA2G2A	ambiguous	51.85185185185185	0	0	0	0	0	504	0	1
chr1	20043743	20043786	0	MSTRG.721	-	UTL721	intergenic	unannotated	repeat	LTR	PLA2G5	LTR	100	0	0	0	0	0	43	0	1
chr1	20093211	20093250	0	MSTRG.722	-	UTL722	intergenic	unannotated	intergenic	intergenic	PLA2G5	NONE	0	0	0	0	0	0	39	0	1
chr1	20161132	20161304	0	MSTRG.723	+	UTL723	intergenic	unannotated	antisense	antisense	PLA2G2C	NONE	0	0	0	0	0	0	172	0	1
chr1	20197225	20197414	0	MSTRG.724	-	UTL724	intergenic	unannotated	intergenic	intergenic	UBXN10	NONE	0	0	0	0	0	0	189	0	1
chr1	20230943	20231490	0	MSTRG.725	-	UTL725	intergenic	unannotated	intergenic	intergenic	UBXN10	SINE	50	0	0	0	0	0	547	0	1
chr1	20239430	20239759	0	MSTRG.726	-	UTL726	intergenic	unannotated	intergenic	intergenic	UBXN10	NONE	0	0	0	0	0	0	329	0	1
chr1	20259548	20259640	0	MSTRG.727	+	UTL727	intergenic	unannotated	repeat	SINE	VWA5B1	SINE	70.2127659574468	0	0	0	0	0	92	0	1
chr1	20282495	20282545	0	MSTRG.728	+	UTL728	intergenic	unannotated	intergenic	intergenic	VWA5B1	NONE	0	0	0	0	0	0	50	0	1
chr1	20288769	20289209	0	MSTRG.729	+	UTL729	intergenic	unannotated	intergenic	intergenic	VWA5B1	SINE	32.142857142857146	0	0	0	0	0	440	0	1
chr1	20339370	20339460	0	MSTRG.730	-	UTL730	intergenic	unannotated	repeat	SINE	VWA5B1	SINE	100	0	0	0	0	0	90	0	1
chr1	20373686	20373774	0	MSTRG.731	+	UTL731	intergenic	unannotated	antisense	antisense	VWA5B1	NONE	0	0	0	0	0	0	88	0	1
chr1	20389260	20389350	0	MSTRG.732	+	UTL732	intergenic	unannotated	antisense	antisense	VWA5B1	NONE	0	0	0	0	0	0	90	0	1
chr1	20491942	20491983	0	MSTRG.733	+	UTL733	intergenic	unannotated	intergenic	intergenic	CAMK2N1	NONE	0	0	0	0	0	0	41	0	1
chr1	20493925	20499631	0	MSTRG.734	-	UTL734	intergenic	unannotated	readthrough	readthrough	MUL1	SINE	19.959677419354836	0	0	0	0	0	5706	0	1
chr1	20514196	20514474	0	MSTRG.735	-	UTL735	intergenic	unannotated	intergenic	intergenic	MUL1	ambiguous	30	0	0	0	0	0	278	0	1
chr1	20542179	20542277	0	MSTRG.737	-	UTL737	intergenic	unannotated	intergenic	intergenic	FAM43B	NONE	0	0	0	0	0	0	98	0	1
chr1	20550104	20550407	0	MSTRG.736	-	UTL736	intergenic	unannotated	repeat	SINE	FAM43B	SINE	70.45454545454545	0	0	0	0	0	303	0	1
chr1	20562295	20562413	0	MSTRG.738	+	UTL738	intergenic	unannotated	repeat	SINE	FAM43B	SINE	100	0	0	0	0	0	118	0	1
chr1	20574059	20574123	0	MSTRG.739	-	UTL739	intergenic	unannotated	intergenic	intergenic	CDA	NONE	0	0	0	0	0	0	64	0	1
chr1	20580758	20581113	0	MSTRG.740	-	UTL740	intergenic	unannotated	intergenic	intergenic	CDA	LINE	38.46153846153847	0	0	0	0	0	355	0	1
chr1	20651395	20658624	0	MSTRG.741	+	UTL741	intergenic	unannotated	readthrough	readthrough	PINK1	SINE	7.653061224489796	0	0	0	0	0	7229	0	1
chr1	20661597	20664834	0	MSTRG.742	+	UTL742	intergenic	unannotated	cre	PLS	KIF17	SINE	8.540925266903916	0	0	0	0	0	3237	0	1
chr1	20697231	20697986	0	MSTRG.743	+	UTL743	intergenic	unannotated	cre	dELS	KIF17	SINE	61.940298507462686	0	0	0	0	0	755	0	1
chr1	20718457	20719105	0	MSTRG.744	+	UTL744	intergenic	unannotated	cre	PLS	KIF17	ambiguous	66.66666666666666	0	0	0	0	0	648	0	1
chr1	20732716	20742833	0	MSTRG.745	-	UTL745	intergenic	unannotated	readthrough	readthrough	SH2D5	SINE	17.31684110371075	0	0	0	0	0	10117	0	1
chr1	20787351	20806417	0	MSTRG.746	-	UTL746	intergenic	unannotated	readthrough	readthrough	EIF4G3	SINE	24.50469238790407	0	0	0	0	0	19066	0	1
chr1	20831482	20831578	0	MSTRG.747	+	UTL747	intergenic	unannotated	antisense	antisense	EIF4G3	NONE	0	0	0	0	0	0	96	0	1
chr1	20841825	20842041	0	MSTRG.748	-	UTL748	intergenic	unannotated	intergenic	intergenic	EIF4G3	NONE	0	0	0	0	0	0	216	0	1
chr1	20845669	20845754	0	MSTRG.749	+	UTL749	intergenic	unannotated	antisense	antisense	EIF4G3	LINE	50	0	0	0	0	0	85	0	1
chr1	20900532	20900606	0	MSTRG.750	+	UTL750	intergenic	unannotated	antisense	antisense	EIF4G3	NONE	0	0	0	0	0	0	74	0	1
chr1	21024727	21024918	0	MSTRG.751	+	UTL751	intergenic	unannotated	antisense	antisense	EIF4G3	Retroposon	50	0	0	0	0	0	191	0	1
chr1	21091862	21092134	0	MSTRG.752	+	UTL752	intergenic	unannotated	repeat	LINE	EIF4G3	LINE	78.94736842105263	0	0	0	0	0	272	0	1
chr1	21094706	21094822	0	MSTRG.753	+	UTL753	intergenic	unannotated	repeat	ambiguous	EIF4G3	ambiguous	100	0	0	0	0	0	116	0	1
chr1	21102231	21102358	0	MSTRG.754	+	UTL754	intergenic	unannotated	repeat	SINE	EIF4G3	SINE	60	0	0	0	0	0	127	0	1
chr1	21134868	21134928	0	MSTRG.755	+	UTL755	intergenic	unannotated	antisense	antisense	EIF4G3	NONE	0	0	0	0	0	0	60	0	1
chr1	21155218	21155303	0	MSTRG.756	+	UTL756	intergenic	unannotated	repeat	SINE	EIF4G3	SINE	100	0	0	0	0	0	85	0	1
chr1	21167442	21167797	0	MSTRG.757	+	UTL757	intergenic	unannotated	repeat	SINE	EIF4G3	SINE	54.54545454545454	0	0	0	0	0	355	0	1
chr1	21168111	21168203	0	MSTRG.758	+	UTL758	intergenic	unannotated	antisense	antisense	EIF4G3	NONE	0	0	0	0	0	0	92	0	1
chr1	21173184	21173243	0	MSTRG.759	+	UTL759	intergenic	unannotated	antisense	antisense	EIF4G3	NONE	0	0	0	0	0	0	59	0	1
chr1	21186932	21187005	0	MSTRG.760	+	UTL760	intergenic	unannotated	intergenic	intergenic	EIF4G3	NONE	0	0	0	0	0	0	73	0	1
chr1	21200873	21201351	0	MSTRG.761	-	UTL761	intergenic	unannotated	intergenic	intergenic	ECE1	LTR	43.90243902439025	0	0	0	0	0	478	0	1
chr1	21208756	21208856	0	MSTRG.762	-	UTL762	intergenic	unannotated	repeat	SINE	ECE1	SINE	100	0	0	0	0	0	100	0	1
chr1	21213121	21217341	0	MSTRG.763	-	UTL763	intergenic	unannotated	readthrough	readthrough	ECE1	SINE	33.07086614173229	0	0	0	0	0	4220	0	1
chr1	21275238	21275651	0	MSTRG.764	+	UTL764	intergenic	unannotated	repeat	SINE	ECE1	SINE	100	0	0	0	0	0	413	0	1
chr1	21290044	21293413	0	MSTRG.765	+	UTL765	intergenic	unannotated	cre	pELS	ECE1	LINE	16.056338028169016	0	0	0	0	0	3369	0	1
chr1	21345694	21352819	0	MSTRG.766	+	UTL766	intergenic	unannotated	cre	PLS	ECE1	SINE	18.84057971014493	0	0	0	0	0	7125	0	1
chr1	21365674	21366063	0	MSTRG.767	-	UTL767	intergenic	unannotated	intergenic	intergenic	ECE1	SINE	27.380952380952383	0	0	0	0	0	389	0	1
chr1	21375601	21375797	0	MSTRG.768	+	UTL768	intergenic	unannotated	repeat	SINE	ECE1	SINE	75	0	0	0	0	0	196	0	1
chr1	21388104	21388247	0	MSTRG.769	-	UTL769	intergenic	unannotated	repeat	Retroposon	ECE1	Retroposon	100	0	0	0	0	0	143	0	1
chr1	21393410	21393463	0	MSTRG.770	+	UTL770	intergenic	unannotated	repeat	LTR	NBPF3	LTR	83.33333333333334	0	0	0	0	0	53	0	1
chr1	21393793	21394077	0	MSTRG.771	-	UTL771	intergenic	unannotated	repeat	LTR	NBPF3	LTR	71.42857142857143	0	0	0	0	0	284	0	1
chr1	21396044	21396317	0	MSTRG.772	+	UTL772	intergenic	unannotated	repeat	ambiguous	NBPF3	ambiguous	58.139534883720934	0	0	0	0	0	273	0	1
chr1	21401888	21402329	0	MSTRG.773	+	UTL773	intergenic	unannotated	repeat	LTR	NBPF3	LTR	100	0	0	0	0	0	441	0	1
chr1	21423086	21423469	0	MSTRG.775	-	UTL775	intergenic	unannotated	repeat	LINE	NBPF3	LINE	62.5	0	0	0	0	0	383	0	1
chr1	21424271	21424592	0	MSTRG.774	-	UTL774	intergenic	unannotated	readthrough	readthrough	NBPF3	NONE	0	0	0	0	0	0	321	0	1
chr1	21432003	21432275	0	MSTRG.776	+	UTL776	intergenic	unannotated	repeat	LINE	NBPF3	LINE	62.5	0	0	0	0	0	272	0	1
chr1	21438510	21440074	0	MSTRG.777	-	UTL777	intergenic	unannotated	cre	PLS	NBPF3	SINE	25	0	0	0	0	0	1564	0	1
chr1	21487274	21487510	0	MSTRG.778	-	UTL778	intergenic	unannotated	intergenic	intergenic	NBPF3	SINE	33.33333333333333	0	0	0	0	0	236	0	1
chr1	21492007	21492050	0	MSTRG.779	+	UTL779	intergenic	unannotated	cre	dELS	NBPF3	NONE	0	0	0	0	0	0	43	0	1
chr1	21507049	21507266	0	MSTRG.780	-	UTL780	intergenic	unannotated	intergenic	intergenic	ALPL	NONE	0	0	0	0	0	0	217	0	1
chr1	21524186	21524243	0	MSTRG.781	-	UTL781	intergenic	unannotated	antisense	antisense	ALPL	NONE	0	0	0	0	0	0	57	0	1
chr1	21536792	21537175	0	MSTRG.782	-	UTL782	intergenic	unannotated	antisense	antisense	ALPL	LTR	20.33898305084746	0	0	0	0	0	383	0	1
chr1	21539415	21539884	0	MSTRG.783	-	UTL783	intergenic	unannotated	cre	dELS	ALPL	SINE	34.21052631578947	0	0	0	0	0	469	0	1
chr1	21549429	21549598	0	MSTRG.784	-	UTL784	intergenic	unannotated	antisense	antisense	ALPL	ambiguous	30.76923076923077	0	0	0	0	0	169	0	1
chr1	21554377	21554606	0	MSTRG.785	-	UTL785	intergenic	unannotated	repeat	SimpleRepeat	ALPL	SimpleRepeat	66.66666666666666	0	0	0	0	0	229	0	1
chr1	21578268	21582528	0	MSTRG.786	+	UTL786	intergenic	unannotated	readthrough	readthrough	ALPL	SINE	46.30225080385852	0	0	0	0	0	4260	0	1
chr1	21644722	21645098	0	MSTRG.787	+	UTL787	intergenic	unannotated	antisense	antisense	RAP1GAP	ambiguous	29.166666666666668	0	0	0	0	0	376	0	1
chr1	21656377	21656469	0	MSTRG.789	+	UTL789	intergenic	unannotated	cre	dELS	RAP1GAP	SINE	66.66666666666666	0	0	0	0	0	92	0	1
chr1	21658386	21658551	0	MSTRG.788	+	UTL788	intergenic	unannotated	repeat	SINE	RAP1GAP	SINE	91.66666666666666	0	0	0	0	0	165	0	1
chr1	21669290	21678443	0	MSTRG.790	-	UTL790	intergenic	unannotated	readthrough	readthrough	RAP1GAP	SINE	14.882352941176471	0	0	0	0	0	9153	0	1
chr1	21753715	21753848	0	MSTRG.791	+	UTL791	intergenic	unannotated	repeat	SINE	USP48	SINE	100	0	0	0	0	0	133	0	1
chr1	21763596	21764001	0	MSTRG.792	+	UTL792	intergenic	unannotated	antisense	antisense	USP48	SINE	29.411764705882355	0	0	0	0	0	405	0	1
chr1	21783273	21788288	0	MSTRG.793	+	UTL793	intergenic	unannotated	cre	PLS	USP48	SINE	16.796875	0	0	0	0	0	5015	0	1
chr1	21804929	21805366	0	MSTRG.794	-	UTL794	intergenic	unannotated	intergenic	intergenic	LDLRAD2	SINE	46.42857142857143	0	0	0	0	0	437	0	1
chr1	21807180	21807289	0	MSTRG.795	+	UTL795	intergenic	unannotated	repeat	SINE	LDLRAD2	SINE	100	0	0	0	0	0	109	0	1
chr1	21813320	21814026	0	MSTRG.796	-	UTL796	intergenic	unannotated	cre	dELS	LDLRAD2	ambiguous	59.61538461538461	0	0	0	0	0	706	0	1
chr1	21818310	21822416	0	MSTRG.797	-	UTL797	intergenic	unannotated	readthrough	readthrough	LDLRAD2	LINE	28.37837837837838	0	0	0	0	0	4106	0	1
chr1	21908886	21909405	0	MSTRG.798	+	UTL798	intergenic	unannotated	antisense	antisense	HSPG2	SINE	49.122807017543856	0	0	0	0	0	519	0	1
chr1	21943933	21943978	0	MSTRG.799	+	UTL799	intergenic	unannotated	intergenic	intergenic	HSPG2	NONE	0	0	0	0	0	0	45	0	1
chr1	21961203	21961350	0	MSTRG.800	+	UTL800	intergenic	unannotated	repeat	ambiguous	CELA3B	ambiguous	100	0	0	0	0	0	147	0	1
chr1	21970304	21970897	0	MSTRG.801	+	UTL801	intergenic	unannotated	intergenic	intergenic	CELA3B	ambiguous	44	0	0	0	0	0	593	0	1
chr1	21974673	21975119	0	MSTRG.803	-	UTL803	intergenic	unannotated	cre	dELS	CELA3B	ambiguous	6.25	0	0	0	0	0	446	0	1
chr1	21975267	21977853	0	MSTRG.804	+	UTL804	intergenic	unannotated	cre	dELS	CELA3B	LINE	46.478873239436616	0	0	0	0	0	2586	0	1
chr1	21978255	21978945	0	MSTRG.802	-	UTL802	intergenic	unannotated	antisense	antisense	CELA3B	DNA	14.285714285714285	0	0	0	0	0	690	0	1
chr1	21980257	21986782	0	MSTRG.805	-	UTL805	intergenic	unannotated	antisense	antisense	CELA3B	SINE	34.899328859060404	0	0	0	0	0	6525	0	1
chr1	21986995	21989287	0	MSTRG.806	-	UTL806	intergenic	unannotated	repeat	SINE	CELA3B	SINE	58.0246913580247	0	0	0	0	0	2292	0	1
chr1	21989596	21990222	0	MSTRG.807	-	UTL807	intergenic	unannotated	antisense	antisense	CELA3B	LTR	31.03448275862069	0	0	0	0	0	626	0	1
chr1	21991319	21993694	0	MSTRG.808	-	UTL808	intergenic	unannotated	antisense	antisense	CELA3B	SINE	37.74834437086093	0	0	0	0	0	2375	0	1
chr1	21993961	21996851	0	MSTRG.809	-	UTL809	intergenic	unannotated	antisense	antisense	CELA3B	SINE	28.65853658536585	0	0	0	0	0	2890	0	1
chr1	22002511	22002902	0	MSTRG.810	-	UTL810	intergenic	unannotated	antisense	antisense	CELA3A	SINE	50	0	0	0	0	0	391	0	1
chr1	22004444	22004796	0	MSTRG.812	-	UTL812	intergenic	unannotated	repeat	DNA	CELA3A	DNA	100	0	0	0	0	0	352	0	1
chr1	22007851	22007954	0	MSTRG.811	-	UTL811	intergenic	unannotated	repeat	SINE	CELA3A	SINE	80	0	0	0	0	0	103	0	1
chr1	22008725	22009144	0	MSTRG.813	-	UTL813	intergenic	unannotated	repeat	SINE	CELA3A	SINE	82.75862068965517	0	0	0	0	0	419	0	1
chr1	22011066	22011263	0	MSTRG.814	-	UTL814	intergenic	unannotated	repeat	SINE	CELA3A	SINE	100	0	0	0	0	0	197	0	1
chr1	22022155	22022950	0	MSTRG.815	-	UTL815	intergenic	unannotated	cre	CTCF-only	AL031281.2	SINE	85.38461538461539	0	0	0	0	0	795	0	1
chr1	22054835	22055065	0	MSTRG.816	-	UTL816	intergenic	unannotated	antisense	antisense	AL031281.2	SINE	47.05882352941176	0	0	0	0	0	230	0	1
chr1	22055479	22055519	0	MSTRG.817	-	UTL817	intergenic	unannotated	repeat	SINE	AL031281.2	SINE	100	0	0	0	0	0	40	0	1
chr1	22055868	22056002	0	MSTRG.818	-	UTL818	intergenic	unannotated	antisense	antisense	AL031281.2	NONE	0	0	0	0	0	0	134	0	1
chr1	22064810	22064988	0	MSTRG.819	+	UTL819	intergenic	unannotated	repeat	SINE	AL031281.2	SINE	100	0	0	0	0	0	178	0	1
chr1	22101189	22142902	0	MSTRG.821	+	UTL821	intergenic	unannotated	readthrough	readthrough	AL031281.2	SINE	16.90183583674708	0	0	0	0	0	41713	0	1
chr1	22178186	22178255	0	MSTRG.820	+	UTL820	intergenic	unannotated	intergenic	intergenic	WNT4	NONE	0	0	0	0	0	0	69	0	1
chr1	22201757	22201977	0	MSTRG.823	+	UTL823	intergenic	unannotated	intergenic	intergenic	WNT4	ambiguous	15.384615384615385	0	0	0	0	0	220	0	1
chr1	22215245	22215300	0	MSTRG.822	+	UTL822	intergenic	unannotated	intergenic	intergenic	WNT4	ambiguous	33.33333333333333	0	0	0	0	0	55	0	1
chr1	22223904	22223990	0	MSTRG.824	-	UTL824	intergenic	unannotated	repeat	LINE	WNT4	LINE	100	0	0	0	0	0	86	0	1
chr1	22224876	22224974	0	MSTRG.825	+	UTL825	intergenic	unannotated	intergenic	intergenic	WNT4	NONE	0	0	0	0	0	0	98	0	1
chr1	22229751	22229794	0	MSTRG.826	+	UTL826	intergenic	unannotated	intergenic	intergenic	WNT4	NONE	0	0	0	0	0	0	43	0	1
chr1	22255644	22255947	0	MSTRG.827	-	UTL827	intergenic	unannotated	intergenic	intergenic	WNT4	ambiguous	50	0	0	0	0	0	303	0	1
chr1	22301694	22301750	0	MSTRG.828	-	UTL828	intergenic	unannotated	intergenic	intergenic	ZBTB40	NONE	0	0	0	0	0	0	56	0	1
chr1	22312244	22312437	0	MSTRG.829	-	UTL829	intergenic	unannotated	intergenic	intergenic	ZBTB40	SINE	33.33333333333333	0	0	0	0	0	193	0	1
chr1	22368472	22368546	0	MSTRG.830	+	UTL830	intergenic	unannotated	intergenic	intergenic	ZBTB40	NONE	0	0	0	0	0	0	74	0	1
chr1	22371473	22371542	0	MSTRG.831	+	UTL831	intergenic	unannotated	intergenic	intergenic	ZBTB40	NONE	0	0	0	0	0	0	69	0	1
chr1	22375454	22375916	0	MSTRG.832	-	UTL832	intergenic	unannotated	intergenic	intergenic	ZBTB40	LINE	26.923076923076923	0	0	0	0	0	462	0	1
chr1	22441001	22443855	0	MSTRG.834	-	UTL834	intergenic	unannotated	cre	dELS	ZBTB40	LINE	56.25	0	0	0	0	0	2854	0	1
chr1	22448715	22448985	0	MSTRG.833	-	UTL833	intergenic	unannotated	repeat	SINE	ZBTB40	SINE	62.5	0	0	0	0	0	270	0	1
chr1	22531013	22552062	0	MSTRG.835	+	UTL835	intergenic	unannotated	readthrough	readthrough	ZBTB40	SINE	16.83738796414853	0	0	0	0	0	21049	0	1
chr1	22563673	22563728	0	MSTRG.836	-	UTL836	intergenic	unannotated	antisense	antisense	EPHA8	NONE	0	0	0	0	0	0	55	0	1
chr1	22659682	22659724	0	MSTRG.837	-	UTL837	intergenic	unannotated	antisense	antisense	C1QB	NONE	0	0	0	0	0	0	42	0	1
chr1	22680455	22680523	0	MSTRG.838	+	UTL838	intergenic	unannotated	intergenic	intergenic	C1QB	NONE	0	0	0	0	0	0	68	0	1
chr1	22745441	22745533	0	MSTRG.839	-	UTL839	intergenic	unannotated	repeat	LINE	EPHB2	LINE	100	0	0	0	0	0	92	0	1
chr1	22754911	22754978	0	MSTRG.840	-	UTL840	intergenic	unannotated	antisense	antisense	EPHB2	NONE	0	0	0	0	0	0	67	0	1
chr1	22757872	22758056	0	MSTRG.841	-	UTL841	intergenic	unannotated	repeat	SINE	EPHB2	SINE	71.42857142857143	0	0	0	0	0	184	0	1
chr1	22808764	22808894	0	MSTRG.842	-	UTL842	intergenic	unannotated	repeat	SINE	EPHB2	SINE	97.2972972972973	0	0	0	0	0	130	0	1
chr1	22833024	22833252	0	MSTRG.843	-	UTL843	intergenic	unannotated	antisense	antisense	EPHB2	ambiguous	33.33333333333333	0	0	0	0	0	228	0	1
chr1	22913920	22913967	0	MSTRG.844	-	UTL844	intergenic	unannotated	antisense	antisense	EPHB2	NONE	0	0	0	0	0	0	47	0	1
chr1	22944991	22945136	0	MSTRG.845	+	UTL845	intergenic	unannotated	intergenic	intergenic	LACTBL1	NONE	0	0	0	0	0	0	145	0	1
chr1	22992114	22992294	0	MSTRG.846	+	UTL846	intergenic	unannotated	repeat	ambiguous	TEX46	ambiguous	71.42857142857143	0	0	0	0	0	180	0	1
chr1	23083482	23092648	0	MSTRG.847	+	UTL847	intergenic	unannotated	antisense	antisense	KDM1A	LTR	10.268714011516316	0	0	0	0	0	9166	0	1
chr1	23123275	23123548	0	MSTRG.848	+	UTL848	intergenic	unannotated	antisense	antisense	LUZP1	ambiguous	33.33333333333333	0	0	0	0	0	273	0	1
chr1	23127906	23128182	0	MSTRG.849	+	UTL849	intergenic	unannotated	repeat	SINE	LUZP1	SINE	60	0	0	0	0	0	276	0	1
chr1	23144553	23144608	0	MSTRG.850	+	UTL850	intergenic	unannotated	antisense	antisense	LUZP1	NONE	0	0	0	0	0	0	55	0	1
chr1	23147994	23148209	0	MSTRG.851	+	UTL851	intergenic	unannotated	antisense	antisense	LUZP1	NONE	0	0	0	0	0	0	215	0	1
chr1	23151905	23152125	0	MSTRG.852	+	UTL852	intergenic	unannotated	antisense	antisense	LUZP1	ambiguous	14.285714285714285	0	0	0	0	0	220	0	1
chr1	23161816	23162066	0	MSTRG.853	+	UTL853	intergenic	unannotated	repeat	SINE	LUZP1	SINE	76.92307692307693	0	0	0	0	0	250	0	1
chr1	23169116	23170001	0	MSTRG.854	+	UTL854	intergenic	unannotated	cre	PLS	LUZP1	SINE	75.86206896551724	0	0	0	0	0	885	0	1
chr1	23174745	23174796	0	MSTRG.855	+	UTL855	intergenic	unannotated	antisense	antisense	LUZP1	NONE	0	0	0	0	0	0	51	0	1
chr1	23184265	23184732	0	MSTRG.856	-	UTL856	intergenic	unannotated	cre	dELS	LUZP1	SINE	66.19718309859155	0	0	0	0	0	467	0	1
chr1	23191234	23191417	0	MSTRG.857	+	UTL857	intergenic	unannotated	intergenic	intergenic	HTR1D	SINE	41.66666666666667	0	0	0	0	0	183	0	1
chr1	23201302	23201480	0	MSTRG.858	-	UTL858	intergenic	unannotated	intergenic	intergenic	HTR1D	LTR	33.33333333333333	0	0	0	0	0	178	0	1
chr1	23211810	23211890	0	MSTRG.859	+	UTL859	intergenic	unannotated	intergenic	intergenic	HTR1D	NONE	0	0	0	0	0	0	80	0	1
chr1	23213689	23213719	0	MSTRG.860	+	UTL860	intergenic	unannotated	intergenic	intergenic	HTR1D	NONE	0	0	0	0	0	0	30	0	1
chr1	23228575	23228682	0	MSTRG.861	+	UTL861	intergenic	unannotated	repeat	SINE	HTR1D	SINE	63.1578947368421	0	0	0	0	0	107	0	1
chr1	23248013	23248084	0	MSTRG.862	+	UTL862	intergenic	unannotated	repeat	SINE	HTR1D	SINE	100	0	0	0	0	0	71	0	1
chr1	23248980	23249100	0	MSTRG.863	+	UTL863	intergenic	unannotated	repeat	SINE	HTR1D	SINE	100	0	0	0	0	0	120	0	1
chr1	23252790	23252999	0	MSTRG.864	-	UTL864	intergenic	unannotated	intergenic	intergenic	HNRNPR	NONE	0	0	0	0	0	0	209	0	1
chr1	23262470	23262657	0	MSTRG.865	+	UTL865	intergenic	unannotated	intergenic	intergenic	HNRNPR	ambiguous	50	0	0	0	0	0	187	0	1
chr1	23265617	23265840	0	MSTRG.866	-	UTL866	intergenic	unannotated	snRNAderived	snRNAderived	HNRNPR	srpRNA	20	0	0	0	0	0	223	0	1
chr1	23273393	23281488	0	MSTRG.867	-	UTL867	intergenic	unannotated	readthrough	readthrough	HNRNPR	LINE	17.610921501706482	0	0	0	0	0	8095	0	1
chr1	23286605	23303978	0	MSTRG.868	-	UTL868	intergenic	unannotated	antisense	antisense	HNRNPR	SINE	20.29796254858085	0	0	0	0	0	17373	0	1
chr1	23371780	23376597	0	MSTRG.869	+	UTL869	intergenic	unannotated	readthrough	readthrough	ZNF436	SINE	29.85781990521327	0	0	0	0	0	4817	0	1
chr1	23419620	23419869	0	MSTRG.870	+	UTL870	intergenic	unannotated	cre	pELS	TCEA3	SINE	64.70588235294117	0	0	0	0	0	249	0	1
chr1	23424572	23428730	0	MSTRG.871	-	UTL871	intergenic	unannotated	readthrough	readthrough	TCEA3	SINE	23.43921139101862	0	0	0	0	0	4158	0	1
chr1	23440647	23440901	0	MSTRG.873	+	UTL873	intergenic	unannotated	repeat	SINE	ASAP3	SINE	80	0	0	0	0	0	254	0	1
chr1	23492044	23492200	0	MSTRG.872	-	UTL872	intergenic	unannotated	repeat	SINE	ASAP3	SINE	100	0	0	0	0	0	156	0	1
chr1	23545774	23545804	0	MSTRG.874	+	UTL874	intergenic	unannotated	cre	dELS	ID3	NONE	0	0	0	0	0	0	30	0	1
chr1	23550328	23550537	0	MSTRG.875	+	UTL875	intergenic	unannotated	repeat	SINE	ID3	SINE	100	0	0	0	0	0	209	0	1
chr1	23551877	23558090	0	MSTRG.876	-	UTL876	intergenic	unannotated	readthrough	readthrough	ID3	SINE	22.106179286335944	0	0	0	0	0	6213	0	1
chr1	23559643	23562591	0	MSTRG.877	+	UTL877	intergenic	unannotated	cre	PLS	ID3	SINE	7.228915662650602	0	0	0	0	0	2948	0	1
chr1	23563574	23564293	0	MSTRG.878	-	UTL878	intergenic	unannotated	intergenic	intergenic	ID3	SINE	33.33333333333333	0	0	0	0	0	719	0	1
chr1	23576323	23576375	0	MSTRG.879	-	UTL879	intergenic	unannotated	readthrough	readthrough	ID3	NONE	0	0	0	0	0	0	52	0	1
chr1	23595237	23595586	0	MSTRG.880	-	UTL880	intergenic	unannotated	antisense	antisense	ID3	SINE	38.01652892561984	0	0	0	0	0	349	0	1
chr1	23659250	23659542	0	MSTRG.881	+	UTL881	intergenic	unannotated	repeat	LINE	RPL11	LINE	66.66666666666666	0	0	0	0	0	292	0	1
chr1	23676666	23677166	0	MSTRG.882	-	UTL882	intergenic	unannotated	antisense	antisense	RPL11	ambiguous	42.42424242424242	0	0	0	0	0	500	0	1
chr1	23680250	23680630	0	MSTRG.883	-	UTL883	intergenic	unannotated	intergenic	intergenic	RPL11	LowComplexity	28.57142857142857	0	0	0	0	0	380	0	1
chr1	23686558	23686619	0	MSTRG.884	+	UTL884	intergenic	unannotated	repeat	SINE	RPL11	SINE	100	0	0	0	0	0	61	0	1
chr1	23687331	23687475	0	MSTRG.885	-	UTL885	intergenic	unannotated	repeat	SINE	RPL11	SINE	100	0	0	0	0	0	144	0	1
chr1	23696353	23696425	0	MSTRG.887	-	UTL887	intergenic	unannotated	antisense	antisense	RPL11	NONE	0	0	0	0	0	0	72	0	1
chr1	23696624	23743306	0	MSTRG.888	+	UTL888	intergenic	unannotated	intergenic	intergenic	RPL11	SINE	25.73071394345951	0	0	0	1	0	46682	0	1
chr1	23750162	23750337	0	MSTRG.886	-	UTL886	intergenic	unannotated	repeat	SINE	ELOA	SINE	100	0	0	0	0	0	175	0	1
chr1	23754209	23760549	0	MSTRG.889	-	UTL889	intergenic	unannotated	readthrough	readthrough	ELOA	SINE	20.72538860103627	0	0	0	0	0	6340	0	1
chr1	23761890	23767044	0	MSTRG.890	+	UTL890	intergenic	unannotated	readthrough	readthrough	ELOA	SINE	45.39325842696629	0	0	0	0	0	5154	0	1
chr1	23784514	23784575	0	MSTRG.891	-	UTL891	intergenic	unannotated	antisense	antisense	PITHD1	NONE	0	0	0	0	0	0	61	0	1
chr1	23788104	23791104	0	MSTRG.892	+	UTL892	intergenic	unannotated	readthrough	readthrough	PITHD1	SINE	18.9873417721519	0	0	0	0	0	3000	0	1
chr1	23795423	23803738	0	MSTRG.893	+	UTL893	intergenic	unannotated	readthrough	readthrough	LYPLA2	SINE	20.056497175141246	0	0	0	0	0	8315	0	1
chr1	23825564	23826438	0	MSTRG.894	+	UTL894	intergenic	unannotated	cre	PLS	HMGCL	SINE	35.294117647058826	0	0	0	0	0	874	0	1
chr1	23834421	23834537	0	MSTRG.895	+	UTL895	intergenic	unannotated	antisense	antisense	HMGCL	SINE	14.285714285714285	0	0	0	0	0	116	0	1
chr1	23861354	23861558	0	MSTRG.896	+	UTL896	intergenic	unannotated	antisense	antisense	FUCA1	LINE	42.857142857142854	0	0	0	0	0	204	0	1
chr1	23867217	23867306	0	MSTRG.897	+	UTL897	intergenic	unannotated	cre	pELS	FUCA1	NONE	0	0	0	0	0	0	89	0	1
chr1	23885981	23886281	0	MSTRG.898	+	UTL898	intergenic	unannotated	repeat	SINE	CNR2	SINE	72.3404255319149	0	0	0	0	0	300	0	1
chr1	23894215	23894859	0	MSTRG.899	+	UTL899	intergenic	unannotated	repeat	SINE	CNR2	SINE	88.88888888888889	0	0	0	0	0	644	0	1
chr1	23895086	23895278	0	MSTRG.900	+	UTL900	intergenic	unannotated	antisense	antisense	CNR2	ambiguous	37.5	0	0	0	0	0	192	0	1
chr1	23921757	23921850	0	MSTRG.901	-	UTL901	intergenic	unannotated	intergenic	intergenic	CNR2	SINE	33.33333333333333	0	0	0	0	0	93	0	1
chr1	23927837	23928233	0	MSTRG.902	-	UTL902	intergenic	unannotated	intergenic	intergenic	CNR2	SINE	22.22222222222222	0	0	0	0	0	396	0	1
chr1	23934261	23934634	0	MSTRG.903	-	UTL903	intergenic	unannotated	repeat	SINE	CNR2	SINE	78.57142857142857	0	0	0	0	0	373	0	1
chr1	23935601	23935733	0	MSTRG.905	-	UTL905	intergenic	unannotated	repeat	ambiguous	PNRC2	ambiguous	100	0	0	0	0	0	132	0	1
chr1	23941442	23941473	0	MSTRG.904	.	UTL904	intergenic	unannotated	intergenic	intergenic	PNRC2	NONE	0	0	0	0	0	0	31	0	1
chr1	23952194	23952492	0	MSTRG.906	+	UTL906	intergenic	unannotated	intergenic	intergenic	PNRC2	SINE	28.57142857142857	0	0	0	0	0	298	0	1
chr1	23955100	23966573	0	MSTRG.907	-	UTL907	intergenic	unannotated	antisense	antisense	PNRC2	SINE	3.261675315048184	0	0	0	0	0	11473	0	1
chr1	23973907	23974032	0	MSTRG.908	+	UTL908	intergenic	unannotated	repeat	ambiguous	SRSF10	ambiguous	100	0	0	0	0	0	125	0	1
chr1	23980547	23981976	0	MSTRG.909	+	UTL909	intergenic	unannotated	cre	PLS	SRSF10	SINE	28.02547770700637	0	0	0	0	0	1429	0	1
chr1	23999386	24000281	0	MSTRG.910	-	UTL910	intergenic	unannotated	repeat	SINE	SRSF10	SINE	71.11111111111111	0	0	0	0	0	895	0	1
chr1	24007775	24008087	0	MSTRG.911	-	UTL911	intergenic	unannotated	intergenic	intergenic	SRSF10	SINE	27.85515320334262	0	0	0	0	0	312	0	1
chr1	24030956	24031055	0	MSTRG.912	-	UTL912	intergenic	unannotated	repeat	SINE	MYOM3	SINE	100	0	0	0	0	0	99	0	1
chr1	24033754	24034039	0	MSTRG.913	-	UTL913	intergenic	unannotated	intergenic	intergenic	MYOM3	SINE	45.45454545454545	0	0	0	0	0	285	0	1
chr1	24047692	24047764	0	MSTRG.914	-	UTL914	intergenic	unannotated	repeat	SINE	MYOM3	SINE	62.5	0	0	0	0	0	72	0	1
chr1	24050377	24050497	0	MSTRG.915	-	UTL915	intergenic	unannotated	repeat	SINE	MYOM3	SINE	75	0	0	0	0	0	120	0	1
chr1	24103785	24103883	0	MSTRG.916	+	UTL916	intergenic	unannotated	repeat	LTR	MYOM3	LTR	100	0	0	0	0	0	98	0	1
chr1	24132606	24132672	0	MSTRG.917	+	UTL917	intergenic	unannotated	antisense	antisense	IL22RA1	NONE	0	0	0	0	0	0	66	0	1
chr1	24146125	24146275	0	MSTRG.918	+	UTL918	intergenic	unannotated	repeat	ambiguous	IL22RA1	ambiguous	63.63636363636363	0	0	0	0	0	150	0	1
chr1	24146715	24147121	0	MSTRG.919	+	UTL919	intergenic	unannotated	intergenic	intergenic	IL22RA1	LINE	36.36363636363637	0	0	0	0	0	406	0	1
chr1	24149529	24162684	0	MSTRG.920	-	UTL920	intergenic	unannotated	intergenic	intergenic	IFNLR1	LTR	20.046082949308754	0	0	0	0	0	13155	0	1
chr1	24188573	24189021	0	MSTRG.921	-	UTL921	intergenic	unannotated	repeat	SINE	IFNLR1	SINE	96.25623960066557	0	0	0	0	0	448	0	1
chr1	24215922	24215979	0	MSTRG.922	-	UTL922	intergenic	unannotated	repeat	SINE	IFNLR1	SINE	100	0	0	0	0	0	57	0	1
chr1	24243725	24243996	0	MSTRG.923	+	UTL923	intergenic	unannotated	repeat	SINE	IFNLR1	SINE	67.3076923076923	0	0	0	0	0	271	0	1
chr1	24260261	24260637	0	MSTRG.924	+	UTL924	intergenic	unannotated	repeat	LINE	GRHL3	LINE	56.09756097560976	0	0	0	0	0	376	0	1
chr1	24286209	24286364	0	MSTRG.925	+	UTL925	intergenic	unannotated	cre	dELS	GRHL3	NONE	0	0	0	0	0	0	155	0	1
chr1	24303537	24303732	0	MSTRG.926	+	UTL926	intergenic	unannotated	repeat	SINE	GRHL3	SINE	100	0	0	0	0	0	195	0	1
chr1	24313139	24313555	0	MSTRG.927	+	UTL927	intergenic	unannotated	antisense	antisense	GRHL3	ambiguous	26.923076923076923	0	0	0	0	0	416	0	1
chr1	24405704	24405773	0	MSTRG.928	+	UTL928	intergenic	unannotated	antisense	antisense	STPG1	NONE	0	0	0	0	0	0	69	0	1
chr1	24448465	24448614	0	MSTRG.929	-	UTL929	intergenic	unannotated	antisense	antisense	NIPAL3	NONE	0	0	0	0	0	0	149	0	1
chr1	24482493	24482646	0	MSTRG.930	-	UTL930	intergenic	unannotated	repeat	SINE	NIPAL3	SINE	100	0	0	0	0	0	153	0	1
chr1	24496653	24497002	0	MSTRG.931	+	UTL931	intergenic	unannotated	intergenic	intergenic	RCAN3	SINE	40	0	0	0	0	0	349	0	1
chr1	24500187	24500494	0	MSTRG.932	+	UTL932	intergenic	unannotated	repeat	ambiguous	RCAN3	ambiguous	59.09090909090909	0	0	0	0	0	307	0	1
chr1	24501309	24502988	0	MSTRG.933	-	UTL933	intergenic	unannotated	cre	PLS	RCAN3	LowComplexity	7.051282051282051	0	0	0	0	0	1679	0	1
chr1	24525999	24526032	0	MSTRG.934	-	UTL934	intergenic	unannotated	antisense	antisense	RCAN3	NONE	0	0	0	0	0	0	33	0	1
chr1	24538570	24538601	0	MSTRG.935	-	UTL935	intergenic	unannotated	antisense	antisense	RCAN3	SINE	50	0	0	0	0	0	31	0	1
chr1	24540929	24543669	0	MSTRG.936	+	UTL936	intergenic	unannotated	readthrough	readthrough	RCAN3	SINE	30.909090909090907	0	0	0	0	0	2740	0	1
chr1	24546899	24547146	0	MSTRG.937	+	UTL937	intergenic	unannotated	repeat	SINE	RCAN3	SINE	100	0	0	0	0	0	247	0	1
chr1	24577399	24577458	0	MSTRG.938	-	UTL938	intergenic	unannotated	antisense	antisense	NCMAP	NONE	0	0	0	0	0	0	59	0	1
chr1	24618208	24618262	0	MSTRG.939	+	UTL939	intergenic	unannotated	repeat	SINE	NCMAP	SINE	100	0	0	0	0	0	54	0	1
chr1	24623362	24623601	0	MSTRG.940	+	UTL940	intergenic	unannotated	repeat	SINE	SRRM1	SINE	92.85714285714286	0	0	0	0	0	239	0	1
chr1	24634496	24643337	0	MSTRG.941	-	UTL941	intergenic	unannotated	cre	PLS	SRRM1	LINE	35.17298187808896	0	0	0	0	0	8841	0	1
chr1	24651422	24651657	0	MSTRG.942	+	UTL942	intergenic	unannotated	intergenic	intergenic	SRRM1	NONE	0	0	0	0	0	0	235	0	1
chr1	24672213	24672409	0	MSTRG.943	+	UTL943	intergenic	unannotated	intergenic	intergenic	SRRM1	NONE	0	0	0	0	0	0	196	0	1
chr1	24673045	24685980	0	MSTRG.944	+	UTL944	intergenic	unannotated	intergenic	intergenic	SRRM1	SINE	22.556788166930797	0	0	0	0	0	12935	0	1
chr1	24686805	24686906	0	MSTRG.945	+	UTL945	intergenic	unannotated	repeat	ambiguous	SRRM1	ambiguous	100	0	0	0	0	0	101	0	1
chr1	24689940	24690045	0	MSTRG.946	-	UTL946	intergenic	unannotated	repeat	SINE	SRRM1	SINE	100	0	0	0	0	0	105	0	1
chr1	24701477	24701544	0	MSTRG.947	+	UTL947	intergenic	unannotated	intergenic	intergenic	SRRM1	NONE	0	0	0	0	0	0	67	0	1
chr1	24724766	24727104	0	MSTRG.948	+	UTL948	intergenic	unannotated	cre	dELS	CLIC4	SINE	42.281879194630875	0	0	0	0	0	2338	0	1
chr1	24732524	24732645	0	MSTRG.949	+	UTL949	intergenic	unannotated	intergenic	intergenic	CLIC4	NONE	0	0	0	0	0	0	121	0	1
chr1	24736610	24736650	0	MSTRG.950	-	UTL950	intergenic	unannotated	cre	dELS	CLIC4	NONE	0	0	0	0	0	0	40	0	1
chr1	24740273	24740370	0	MSTRG.951	-	UTL951	intergenic	unannotated	repeat	ambiguous	CLIC4	ambiguous	57.14285714285714	0	0	0	0	0	97	0	1
chr1	24749196	24749315	0	MSTRG.952	-	UTL952	intergenic	unannotated	antisense	antisense	CLIC4	NONE	0	0	0	0	0	0	119	0	1
chr1	24766273	24766690	0	MSTRG.953	-	UTL953	intergenic	unannotated	antisense	antisense	CLIC4	SINE	46.15384615384615	0	0	0	0	0	417	0	1
chr1	24773592	24773662	0	MSTRG.954	-	UTL954	intergenic	unannotated	antisense	antisense	CLIC4	NONE	0	0	0	0	0	0	70	0	1
chr1	24776673	24776932	0	MSTRG.955	+	UTL955	intergenic	unannotated	repeat	SINE	CLIC4	SINE	85.71428571428571	0	0	0	0	0	259	0	1
chr1	24812620	24812694	0	MSTRG.956	-	UTL956	intergenic	unannotated	antisense	antisense	CLIC4	NONE	0	0	0	0	0	0	74	0	1
chr1	24839162	24839481	0	MSTRG.957	-	UTL957	intergenic	unannotated	antisense	antisense	CLIC4	SINE	21.897810218978105	0	0	0	0	0	319	0	1
chr1	24844163	24861441	0	MSTRG.958	+	UTL958	intergenic	unannotated	readthrough	readthrough	CLIC4	LINE	29.138513513513516	0	0	0	0	0	17278	0	1
chr1	25028618	25028655	0	MSTRG.959	-	UTL959	intergenic	unannotated	intergenic	intergenic	RUNX3	NONE	0	0	0	0	0	0	37	0	1
chr1	25114439	25114485	0	MSTRG.960	-	UTL960	intergenic	unannotated	intergenic	intergenic	SYF2	NONE	0	0	0	0	0	0	46	0	1
chr1	25115826	25115951	0	MSTRG.961	+	UTL961	intergenic	unannotated	repeat	SINE	SYF2	SINE	90.9090909090909	0	0	0	0	0	125	0	1
chr1	25118337	25118410	0	MSTRG.962	+	UTL962	intergenic	unannotated	intergenic	intergenic	SYF2	NONE	0	0	0	0	0	0	73	0	1
chr1	25136472	25136719	0	MSTRG.963	+	UTL963	intergenic	unannotated	repeat	ambiguous	SYF2	ambiguous	54.54545454545454	0	0	0	0	0	247	0	1
chr1	25141508	25141560	0	MSTRG.964	+	UTL964	intergenic	unannotated	intergenic	intergenic	SYF2	NONE	0	0	0	0	0	0	52	0	1
chr1	25142976	25143320	0	MSTRG.965	+	UTL965	intergenic	unannotated	intergenic	intergenic	SYF2	ambiguous	43.63636363636363	0	0	0	0	0	344	0	1
chr1	25156995	25157112	0	MSTRG.966	-	UTL966	intergenic	unannotated	intergenic	intergenic	SYF2	NONE	0	0	0	0	0	0	117	0	1
chr1	25161765	25161842	0	MSTRG.967	-	UTL967	intergenic	unannotated	intergenic	intergenic	SYF2	NONE	0	0	0	0	0	0	77	0	1
chr1	25194585	25194734	0	MSTRG.968	-	UTL968	intergenic	unannotated	intergenic	intergenic	SYF2	NONE	0	0	0	0	0	0	149	0	1
chr1	25203361	25203404	0	MSTRG.969	+	UTL969	intergenic	unannotated	intergenic	intergenic	SYF2	NONE	0	0	0	0	0	0	43	0	1
chr1	25212620	25222873	0	MSTRG.970	-	UTL970	intergenic	unannotated	readthrough	readthrough	SYF2	LINE	33.93665158371041	0	0	0	0	0	10253	0	1
chr1	25234541	25244573	0	MSTRG.971	-	UTL971	intergenic	unannotated	intergenic	intergenic	RSRP1	SINE	39.29121725731895	0	0	0	0	0	10032	0	1
chr1	25248150	25249530	0	MSTRG.972	+	UTL972	intergenic	unannotated	readthrough	readthrough	RSRP1	SINE	42.68292682926829	0	0	0	0	0	1380	0	1
chr1	25362209	25362546	0	MSTRG.973	+	UTL973	intergenic	unannotated	readthrough	readthrough	TMEM50A	NONE	0	0	0	0	0	0	337	0	1
chr1	25367524	25368176	0	MSTRG.974	+	UTL974	intergenic	unannotated	antisense	antisense	RHCE	LINE	50	0	0	0	0	0	652	0	1
chr1	25375195	25375543	0	MSTRG.975	+	UTL975	intergenic	unannotated	antisense	antisense	RHCE	SINE	40	0	0	0	0	0	348	0	1
chr1	25479319	25479612	0	MSTRG.976	-	UTL976	intergenic	unannotated	repeat	SINE	MACO1	SINE	63.63636363636363	0	0	0	0	0	293	0	1
chr1	25493658	25493813	0	MSTRG.977	-	UTL977	intergenic	unannotated	repeat	DNA	MACO1	DNA	87.5	0	0	0	0	0	155	0	1
chr1	25500058	25507527	0	MSTRG.978	+	UTL978	intergenic	unannotated	readthrough	readthrough	MACO1	SINE	10.393258426966293	0	0	0	0	0	7469	0	1
chr1	25553591	25553711	0	MSTRG.979	-	UTL979	intergenic	unannotated	antisense	antisense	LDLRAP1	NONE	0	0	0	0	0	0	120	0	1
chr1	25575237	25576891	0	MSTRG.980	+	UTL980	intergenic	unannotated	repeat	SINE	LDLRAP1	SINE	79.375	0	0	0	0	0	1654	0	1
chr1	25677844	25677948	0	MSTRG.981	-	UTL981	intergenic	unannotated	antisense	antisense	MAN1C1	LINE	40	0	0	0	0	0	104	0	1
chr1	25717523	25717713	0	MSTRG.982	-	UTL982	intergenic	unannotated	repeat	ambiguous	MAN1C1	ambiguous	90	0	0	0	0	0	190	0	1
chr1	25728765	25728857	0	MSTRG.983	-	UTL983	intergenic	unannotated	cre	dELS	MAN1C1	NONE	0	0	0	0	0	0	92	0	1
chr1	25796526	25796601	0	MSTRG.984	+	UTL984	intergenic	unannotated	cre	dELS	SELENON	NONE	0	0	0	0	0	0	75	0	1
chr1	25796990	25797118	0	MSTRG.985	+	UTL985	intergenic	unannotated	cre	dELS	SELENON	NONE	0	0	0	0	0	0	128	0	1
chr1	25820650	25832101	0	MSTRG.987	-	UTL987	intergenic	unannotated	readthrough	readthrough	AL020996.2	SINE	19.916540212443095	0	0	0	0	0	11451	0	1
chr1	25859563	25861282	0	MSTRG.986	-	UTL986	intergenic	unannotated	readthrough	readthrough	PAQR7	SINE	48.62385321100918	0	0	0	0	0	1719	0	1
chr1	25869039	25869185	0	MSTRG.988	+	UTL988	intergenic	unannotated	repeat	SINE	PAQR7	SINE	100	0	0	0	0	0	146	0	1
chr1	25871047	25876062	0	MSTRG.989	-	UTL989	intergenic	unannotated	cre	pELS	PAQR7	SINE	24.980665119876257	0	0	0	0	0	5015	0	1
chr1	25913568	25913729	0	MSTRG.990	-	UTL990	intergenic	unannotated	repeat	ambiguous	STMN1	ambiguous	60	0	0	0	0	0	161	0	1
chr1	25919102	25919298	0	MSTRG.991	+	UTL991	intergenic	unannotated	repeat	ambiguous	STMN1	ambiguous	90.9090909090909	0	0	0	0	0	196	0	1
chr1	25919828	25920066	0	MSTRG.992	+	UTL992	intergenic	unannotated	repeat	SINE	STMN1	SINE	59.04522613065326	0	0	0	0	0	238	0	1
chr1	25934525	25934954	0	MSTRG.993	-	UTL993	intergenic	unannotated	intergenic	intergenic	PAFAH2	SINE	41.42011834319527	0	0	0	0	0	429	0	1
chr1	25937273	25937427	0	MSTRG.994	-	UTL994	intergenic	unannotated	repeat	SINE	PAFAH2	SINE	77.77777777777779	0	0	0	0	0	154	0	1
chr1	25957993	25959860	0	MSTRG.995	-	UTL995	intergenic	unannotated	readthrough	readthrough	PAFAH2	DNA	30.76923076923077	0	0	0	0	0	1867	0	1
chr1	25987704	25987734	0	MSTRG.996	+	UTL996	intergenic	unannotated	antisense	antisense	PAFAH2	NONE	0	0	0	0	0	0	30	0	1
chr1	26002138	26002323	0	MSTRG.997	+	UTL997	intergenic	unannotated	repeat	SINE	PAFAH2	SINE	69.23076923076923	0	0	0	0	0	185	0	1
chr1	26007633	26007667	0	MSTRG.998	+	UTL998	intergenic	unannotated	repeat	LINE	PAFAH2	LINE	100	0	0	0	0	0	34	0	1
chr1	26010472	26010566	0	MSTRG.999	+	UTL999	intergenic	unannotated	cre	dELS	EXTL1	NONE	0	0	0	0	0	0	94	0	1
chr1	26017424	26017479	0	MSTRG.1000	+	UTL1000	intergenic	unannotated	intergenic	intergenic	EXTL1	NONE	0	0	0	0	0	0	55	0	1
chr1	26037013	26037168	0	MSTRG.1001	-	UTL1001	intergenic	unannotated	readthrough	readthrough	SLC30A2	SINE	100	0	0	0	0	0	155	0	1
chr1	26050670	26050757	0	MSTRG.1002	-	UTL1002	intergenic	unannotated	repeat	SINE	TRIM63	SINE	66.66666666666666	0	0	0	0	0	87	0	1
chr1	26085836	26086047	0	MSTRG.1003	-	UTL1003	intergenic	unannotated	intergenic	intergenic	TRIM63	SINE	10.256410256410255	0	0	0	0	0	211	0	1
chr1	26087013	26087145	0	MSTRG.1004	-	UTL1004	intergenic	unannotated	repeat	ambiguous	TRIM63	ambiguous	66.66666666666666	0	0	0	0	0	132	0	1
chr1	26092378	26094770	0	MSTRG.1005	-	UTL1005	intergenic	unannotated	cre	dELS	PDIK1L	LTR	24.242424242424242	0	0	0	0	0	2392	0	1
chr1	26105589	26112183	0	MSTRG.1006	-	UTL1006	intergenic	unannotated	cre	pELS	PDIK1L	LINE	23.741007194244602	0	0	0	0	0	6594	0	1
chr1	26125369	26127895	0	MSTRG.1007	+	UTL1007	intergenic	unannotated	readthrough	readthrough	PDIK1L	SINE	28.39506172839506	0	0	0	0	0	2526	0	1
chr1	26136186	26136319	0	MSTRG.1008	+	UTL1008	intergenic	unannotated	repeat	SINE	PDIK1L	SINE	100	0	0	0	0	0	133	0	1
chr1	26143882	26143945	0	MSTRG.1009	+	UTL1009	intergenic	unannotated	intergenic	intergenic	FAM110D	NONE	0	0	0	0	0	0	63	0	1
chr1	26170706	26177516	0	MSTRG.1010	+	UTL1010	intergenic	unannotated	readthrough	readthrough	AL391650.1	SINE	23.12703583061889	0	0	0	0	0	6810	0	1
chr1	26231919	26232340	0	MSTRG.1011	+	UTL1011	intergenic	unannotated	repeat	SINE	CEP85	SINE	55.55555555555556	0	0	0	0	0	421	0	1
chr1	26278640	26279319	0	MSTRG.1012	+	UTL1012	intergenic	unannotated	readthrough	readthrough	CEP85	NONE	0	0	0	0	0	0	679	0	1
chr1	26281452	26290232	0	MSTRG.1013	+	UTL1013	intergenic	unannotated	readthrough	readthrough	SH3BGRL3	LINE	6.102635228848821	0	0	0	0	0	8780	0	1
chr1	26332327	26332511	0	MSTRG.1014	+	UTL1014	intergenic	unannotated	repeat	LINE	CRYBG2	LINE	100	0	0	0	0	0	184	0	1
chr1	26332911	26333055	0	MSTRG.1015	+	UTL1015	intergenic	unannotated	repeat	SINE	CRYBG2	SINE	66.66666666666666	0	0	0	0	0	144	0	1
chr1	26335442	26335502	0	MSTRG.1016	+	UTL1016	intergenic	unannotated	antisense	antisense	CRYBG2	NONE	0	0	0	0	0	0	60	0	1
chr1	26341124	26341481	0	MSTRG.1018	+	UTL1018	intergenic	unannotated	repeat	SINE	CRYBG2	SINE	61.53846153846154	0	0	0	0	0	357	0	1
chr1	26379812	26380190	0	MSTRG.1017	-	UTL1017	intergenic	unannotated	repeat	SINE	ZNF683	SINE	66.66666666666666	0	0	0	0	0	378	0	1
chr1	26383310	26383625	0	MSTRG.1019	-	UTL1019	intergenic	unannotated	repeat	ambiguous	ZNF683	ambiguous	53.333333333333336	0	0	0	0	0	315	0	1
chr1	26390534	26390591	0	MSTRG.1020	+	UTL1020	intergenic	unannotated	intergenic	intergenic	ZNF683	NONE	0	0	0	0	0	0	57	0	1
chr1	26397321	26397595	0	MSTRG.1021	-	UTL1021	intergenic	unannotated	intergenic	intergenic	LIN28A	ambiguous	42.592592592592595	0	0	0	0	0	274	0	1
chr1	26409702	26410326	0	MSTRG.1022	+	UTL1022	intergenic	unannotated	cre	pELS	LIN28A	LowComplexity	5.172413793103448	0	0	0	0	0	624	0	1
chr1	26410328	26412570	0	MSTRG.1023	-	UTL1023	intergenic	unannotated	cre	pELS	LIN28A	SINE	1.5037593984962405	0	0	0	0	0	2242	0	1
chr1	26429507	26432441	0	MSTRG.1024	+	UTL1024	intergenic	unannotated	intergenic	intergenic	LIN28A	SINE	18.353831598864712	0	0	0	0	0	2934	0	1
chr1	26467197	26473945	0	MSTRG.1025	-	UTL1025	intergenic	unannotated	cre	pELS	DHDDS	SINE	6.784386617100371	0	0	0	0	0	6748	0	1
chr1	26475147	26475353	0	MSTRG.1026	-	UTL1026	intergenic	unannotated	antisense	antisense	HMGN2	NONE	0	0	0	0	0	0	206	0	1
chr1	26475815	26488224	0	MSTRG.1027	+	UTL1027	intergenic	unannotated	readthrough	readthrough	HMGN2	SINE	26.58802177858439	0	0	0	0	0	12409	0	1
chr1	26489788	26507182	0	MSTRG.1028	-	UTL1028	intergenic	unannotated	intergenic	intergenic	HMGN2	LINE	28.519195612431442	0	0	0	0	0	17394	0	1
chr1	26513333	26513556	0	MSTRG.1029	-	UTL1029	intergenic	unannotated	repeat	SINE	RPS6KA1	SINE	58.333333333333336	0	0	0	0	0	223	0	1
chr1	26515707	26516385	0	MSTRG.1030	-	UTL1030	intergenic	unannotated	intergenic	intergenic	RPS6KA1	SINE	35.38461538461539	0	0	0	0	0	678	0	1
chr1	26525540	26525874	0	MSTRG.1031	-	UTL1031	intergenic	unannotated	repeat	SINE	RPS6KA1	SINE	60.37735849056604	0	0	0	0	0	334	0	1
chr1	26526488	26526540	0	MSTRG.1032	+	UTL1032	intergenic	unannotated	repeat	SINE	RPS6KA1	SINE	60	0	0	0	0	0	52	0	1
chr1	26587559	26587661	0	MSTRG.1033	-	UTL1033	intergenic	unannotated	intergenic	intergenic	RPS6KA1	NONE	0	0	0	0	0	0	102	0	1
chr1	26590365	26590408	0	MSTRG.1034	-	UTL1034	intergenic	unannotated	intergenic	intergenic	RPS6KA1	NONE	0	0	0	0	0	0	43	0	1
chr1	26613422	26613726	0	MSTRG.1035	-	UTL1035	intergenic	unannotated	repeat	ambiguous	RPS6KA1	ambiguous	52.94117647058824	0	0	0	0	0	304	0	1
chr1	26616917	26623106	0	MSTRG.1036	-	UTL1036	intergenic	unannotated	intergenic	intergenic	RPS6KA1	SINE	12.540192926045016	0	0	0	0	0	6189	0	1
chr1	26627273	26627546	0	MSTRG.1037	-	UTL1037	intergenic	unannotated	repeat	LINE	RPS6KA1	LINE	60	0	0	0	0	0	273	0	1
chr1	26630647	26630745	0	MSTRG.1038	+	UTL1038	intergenic	unannotated	intergenic	intergenic	RPS6KA1	NONE	0	0	0	0	0	0	98	0	1
chr1	26631079	26631370	0	MSTRG.1039	-	UTL1039	intergenic	unannotated	repeat	ambiguous	RPS6KA1	ambiguous	81.81818181818183	0	0	0	0	0	291	0	1
chr1	26641498	26641549	0	MSTRG.1040	+	UTL1040	intergenic	unannotated	intergenic	intergenic	ARID1A	NONE	0	0	0	0	0	0	51	0	1
chr1	26641695	26642150	0	MSTRG.1041	-	UTL1041	intergenic	unannotated	repeat	ambiguous	ARID1A	ambiguous	60.86956521739131	0	0	0	0	0	455	0	1
chr1	26648848	26649169	0	MSTRG.1042	+	UTL1042	intergenic	unannotated	intergenic	intergenic	ARID1A	ambiguous	40.625	0	0	0	0	0	321	0	1
chr1	26671049	26671602	0	MSTRG.1043	-	UTL1043	intergenic	unannotated	intergenic	intergenic	ARID1A	ambiguous	43.54838709677419	0	0	0	0	0	553	0	1
chr1	26685777	26686325	0	MSTRG.1044	-	UTL1044	intergenic	unannotated	repeat	SINE	ARID1A	SINE	66.66666666666666	0	0	0	0	0	548	0	1
chr1	26687494	26687794	0	MSTRG.1045	+	UTL1045	intergenic	unannotated	repeat	SINE	ARID1A	SINE	55.00000000000001	0	0	0	0	0	300	0	1
chr1	26692337	26693348	0	MSTRG.1046	+	UTL1046	intergenic	unannotated	cre	pELS	ARID1A	NONE	0	0	0	0	0	0	1011	0	1
chr1	26694024	26696421	0	MSTRG.1047	-	UTL1047	intergenic	unannotated	cre	PLS	ARID1A	SimpleRepeat	1.25	0	0	0	0	0	2397	0	1
chr1	26701379	26701475	0	MSTRG.1048	-	UTL1048	intergenic	unannotated	antisense	antisense	ARID1A	NONE	0	0	0	0	0	0	96	0	1
chr1	26742044	26742172	0	MSTRG.1049	-	UTL1049	intergenic	unannotated	antisense	antisense	ARID1A	NONE	0	0	0	0	0	0	128	0	1
chr1	26781934	26787633	0	MSTRG.1050	+	UTL1050	intergenic	unannotated	readthrough	readthrough	ARID1A	LINE	26.31578947368421	0	0	0	0	0	5699	0	1
chr1	26798211	26802922	0	MSTRG.1051	+	UTL1051	intergenic	unannotated	readthrough	readthrough	PIGV	SINE	31.292517006802722	0	0	0	0	0	4711	0	1
chr1	26803273	26803327	0	MSTRG.1052	-	UTL1052	intergenic	unannotated	intergenic	intergenic	PIGV	NONE	0	0	0	0	0	0	54	0	1
chr1	26816196	26816541	0	MSTRG.1053	+	UTL1053	intergenic	unannotated	repeat	LTR	ZDHHC18	LTR	68.42105263157895	0	0	0	0	0	345	0	1
chr1	26822179	26822324	0	MSTRG.1054	-	UTL1054	intergenic	unannotated	intergenic	intergenic	ZDHHC18	NONE	0	0	0	0	0	0	145	0	1
chr1	26865504	26866687	0	MSTRG.1055	+	UTL1055	intergenic	unannotated	cre	dELS	SFN	SINE	64	0	0	0	0	0	1183	0	1
chr1	26869740	26869836	0	MSTRG.1056	-	UTL1056	intergenic	unannotated	repeat	SINE	SFN	SINE	81.81818181818183	0	0	0	0	0	96	0	1
chr1	26872203	26872278	0	MSTRG.1057	+	UTL1057	intergenic	unannotated	intergenic	intergenic	GPN2	NONE	0	0	0	0	0	0	75	0	1
chr1	26874119	26876326	0	MSTRG.1058	-	UTL1058	intergenic	unannotated	readthrough	readthrough	GPN2	SINE	11.042944785276074	0	0	0	0	0	2207	0	1
chr1	26890105	26890641	0	MSTRG.1059	-	UTL1059	intergenic	unannotated	readthrough	readthrough	GPN2	NONE	0	0	0	0	0	0	536	0	1
chr1	26946663	26952402	0	MSTRG.1060	+	UTL1060	intergenic	unannotated	readthrough	readthrough	NUDC	SINE	33.43239227340267	0	0	0	0	0	5739	0	1
chr1	26954100	26954213	0	MSTRG.1061	+	UTL1061	intergenic	unannotated	antisense	antisense	KDF1	NONE	0	0	0	0	0	0	113	0	1
chr1	26960607	26966325	0	MSTRG.1062	+	UTL1062	intergenic	unannotated	cre	PLS	KDF1	SINE	27.461139896373055	0	0	0	0	0	5718	0	1
chr1	26974652	26975022	0	MSTRG.1063	-	UTL1063	intergenic	unannotated	intergenic	intergenic	KDF1	ambiguous	23.809523809523807	0	0	0	0	0	370	0	1
chr1	26980248	26980315	0	MSTRG.1064	-	UTL1064	intergenic	unannotated	antisense	antisense	TRNP1	NONE	0	0	0	0	0	0	67	0	1
chr1	26989194	26989421	0	MSTRG.1065	-	UTL1065	intergenic	unannotated	intergenic	intergenic	TRNP1	ambiguous	14.285714285714285	0	0	0	0	0	227	0	1
chr1	26991495	26993596	0	MSTRG.1066	-	UTL1066	intergenic	unannotated	cre	PLS	TRNP1	SINE	75.63025210084034	0	0	0	0	0	2101	0	1
chr1	27000723	27012332	0	MSTRG.1067	+	UTL1067	intergenic	unannotated	readthrough	readthrough	TRNP1	SINE	21.515561569688767	0	0	0	0	0	11609	0	1
chr1	27013004	27016819	0	MSTRG.1068	+	UTL1068	intergenic	unannotated	cre	PLS	TENT5B	SINE	46.647230320699705	0	0	0	0	0	3815	0	1
chr1	27025141	27025351	0	MSTRG.1069	-	UTL1069	intergenic	unannotated	repeat	SINE	TENT5B	SINE	100	0	0	0	0	0	210	0	1
chr1	27030162	27030247	0	MSTRG.1070	-	UTL1070	intergenic	unannotated	repeat	SINE	TENT5B	SINE	100	0	0	0	0	0	85	0	1
chr1	27038634	27038964	0	MSTRG.1071	+	UTL1071	intergenic	unannotated	intergenic	intergenic	TENT5B	ambiguous	44.927536231884055	0	0	0	0	0	330	0	1
chr1	27047820	27049686	0	MSTRG.1072	-	UTL1072	intergenic	unannotated	cre	dELS	TENT5B	LTR	40	0	0	0	0	0	1866	0	1
chr1	27059549	27063730	0	MSTRG.1073	+	UTL1073	intergenic	unannotated	cre	dELS	SLC9A1	SINE	35.91160220994475	0	0	0	0	0	4181	0	1
chr1	27077959	27078076	0	MSTRG.1074	-	UTL1074	intergenic	unannotated	repeat	LINE	SLC9A1	LINE	100	0	0	0	0	0	117	0	1
chr1	27081103	27081153	0	MSTRG.1075	-	UTL1075	intergenic	unannotated	intergenic	intergenic	SLC9A1	NONE	0	0	0	0	0	0	50	0	1
chr1	27092377	27092765	0	MSTRG.1076	-	UTL1076	intergenic	unannotated	intergenic	intergenic	SLC9A1	LTR	46.666666666666664	0	0	0	0	0	388	0	1
chr1	27096801	27099000	0	MSTRG.1077	-	UTL1077	intergenic	unannotated	readthrough	readthrough	SLC9A1	DNA	15.384615384615385	0	0	0	0	0	2199	0	1
chr1	27165111	27165409	0	MSTRG.1078	+	UTL1078	intergenic	unannotated	repeat	SINE	SLC9A1	SINE	80.55555555555556	0	0	0	0	0	298	0	1
chr1	27197209	27197270	0	MSTRG.1079	+	UTL1079	intergenic	unannotated	repeat	SINE	SLC9A1	SINE	100	0	0	0	0	0	61	0	1
chr1	27200023	27200258	0	MSTRG.1080	-	UTL1080	intergenic	unannotated	repeat	LINE	SLC9A1	LINE	52.80898876404494	0	0	0	0	0	235	0	1
chr1	27208628	27208747	0	MSTRG.1081	+	UTL1081	intergenic	unannotated	repeat	SINE	WDTC1	SINE	60	0	0	0	0	0	119	0	1
chr1	27230113	27230378	0	MSTRG.1082	+	UTL1082	intergenic	unannotated	repeat	ambiguous	WDTC1	ambiguous	66.66666666666666	0	0	0	0	0	265	0	1
chr1	27251034	27251127	0	MSTRG.1083	-	UTL1083	intergenic	unannotated	repeat	SINE	WDTC1	SINE	100	0	0	0	0	0	93	0	1
chr1	27257690	27258026	0	MSTRG.1084	-	UTL1084	intergenic	unannotated	antisense	antisense	WDTC1	SINE	35.294117647058826	0	0	0	0	0	336	0	1
chr1	27269588	27269634	0	MSTRG.1085	-	UTL1085	intergenic	unannotated	antisense	antisense	WDTC1	SINE	50	0	0	0	0	0	46	0	1
chr1	27308516	27311363	0	MSTRG.1086	+	UTL1086	intergenic	unannotated	readthrough	readthrough	WDTC1	DNA	27.225130890052355	0	0	0	0	0	2847	0	1
chr1	27311747	27316909	0	MSTRG.1087	+	UTL1087	intergenic	unannotated	readthrough	readthrough	WDTC1	LINE	47.410358565737056	0	0	0	0	0	5162	0	1
chr1	27321504	27321783	0	MSTRG.1088	+	UTL1088	intergenic	unannotated	repeat	ambiguous	TMEM222	ambiguous	51.52838427947598	0	0	0	0	0	279	0	1
chr1	27328862	27355069	0	MSTRG.1089	-	UTL1089	intergenic	unannotated	antisense	antisense	TMEM222	SINE	21.30593132154006	0	0	0	0	0	26207	0	1
chr1	27375007	27375057	0	MSTRG.1090	+	UTL1090	intergenic	unannotated	intergenic	intergenic	FCN3	NONE	0	0	0	0	0	0	50	0	1
chr1	27392467	27392748	0	MSTRG.1091	-	UTL1091	intergenic	unannotated	cre	pELS	GPR3	SimpleRepeat	100	0	0	0	0	0	281	0	1
chr1	27393930	27404411	0	MSTRG.1092	-	UTL1092	intergenic	unannotated	readthrough	readthrough	GPR3	SINE	19.929824561403507	0	0	0	0	0	10481	0	1
chr1	27409376	27409518	0	MSTRG.1093	+	UTL1093	intergenic	unannotated	antisense	antisense	WASF2	ambiguous	50	0	0	0	0	0	142	0	1
chr1	27428467	27431592	0	MSTRG.1094	+	UTL1094	intergenic	unannotated	cre	dELS	WASF2	SINE	67.15328467153284	0	0	0	0	0	3125	0	1
chr1	27480422	27480542	0	MSTRG.1095	+	UTL1095	intergenic	unannotated	antisense	antisense	WASF2	NONE	0	0	0	0	0	0	120	0	1
chr1	27485198	27485306	0	MSTRG.1096	+	UTL1096	intergenic	unannotated	antisense	antisense	WASF2	NONE	0	0	0	0	0	0	108	0	1
chr1	27511419	27511496	0	MSTRG.1097	-	UTL1097	intergenic	unannotated	intergenic	intergenic	WASF2	NONE	0	0	0	0	0	0	77	0	1
chr1	27517278	27517898	0	MSTRG.1098	-	UTL1098	intergenic	unannotated	cre	dELS	AHDC1	LINE	43.75	0	0	0	0	0	620	0	1
chr1	27523046	27534201	0	MSTRG.1099	-	UTL1099	intergenic	unannotated	readthrough	readthrough	AHDC1	SINE	13.584574934268186	0	0	0	0	0	11155	0	1
chr1	27569096	27569157	0	MSTRG.1100	+	UTL1100	intergenic	unannotated	cre	dELS	AHDC1	NONE	0	0	0	0	0	0	61	0	1
chr1	27604968	27605225	0	MSTRG.1101	-	UTL1101	intergenic	unannotated	cre	pELS	AHDC1	SINE	84.07643312101911	0	0	0	0	0	257	0	1
chr1	27625726	27626236	0	MSTRG.1102	+	UTL1102	intergenic	unannotated	antisense	antisense	FGR	ambiguous	9.090909090909092	0	0	0	0	0	510	0	1
chr1	27636277	27636453	0	MSTRG.1103	+	UTL1103	intergenic	unannotated	repeat	SINE	FGR	SINE	100	0	0	0	0	0	176	0	1
chr1	27642693	27642983	0	MSTRG.1104	+	UTL1104	intergenic	unannotated	repeat	LINE	FGR	LINE	72.72727272727273	0	0	0	0	0	290	0	1
chr1	27644795	27644860	0	MSTRG.1105	+	UTL1105	intergenic	unannotated	intergenic	intergenic	FGR	NONE	0	0	0	0	0	0	65	0	1
chr1	27647811	27647970	0	MSTRG.1106	-	UTL1106	intergenic	unannotated	intergenic	intergenic	FGR	NONE	0	0	0	0	0	0	159	0	1
chr1	27659443	27659477	0	MSTRG.1107	+	UTL1107	intergenic	unannotated	cre	dELS	IFI6	NONE	0	0	0	0	0	0	34	0	1
chr1	27712017	27712486	0	MSTRG.1108	-	UTL1108	intergenic	unannotated	intergenic	intergenic	FAM76A	SINE	44.047619047619044	0	0	0	0	0	469	0	1
chr1	27717981	27718034	0	MSTRG.1109	+	UTL1109	intergenic	unannotated	intergenic	intergenic	FAM76A	NONE	0	0	0	0	0	0	53	0	1
chr1	27746027	27746108	0	MSTRG.1110	-	UTL1110	intergenic	unannotated	antisense	antisense	FAM76A	NONE	0	0	0	0	0	0	81	0	1
chr1	27765372	27765490	0	MSTRG.1111	+	UTL1111	intergenic	unannotated	repeat	SINE	FAM76A	SINE	96.29629629629629	0	0	0	0	0	118	0	1
chr1	27809353	27809692	0	MSTRG.1112	-	UTL1112	intergenic	unannotated	antisense	antisense	STX12	ambiguous	16.666666666666664	0	0	0	0	0	339	0	1
chr1	27811455	27811582	0	MSTRG.1113	-	UTL1113	intergenic	unannotated	antisense	antisense	STX12	SINE	50	0	0	0	0	0	127	0	1
chr1	27824368	27830674	0	MSTRG.1114	+	UTL1114	intergenic	unannotated	readthrough	readthrough	STX12	SINE	26.797385620915033	1	0	0	0	0	6306	0	1
chr1	27851548	27852330	0	MSTRG.1115	+	UTL1115	intergenic	unannotated	readthrough	readthrough	PPP1R8	Retroposon	2.564102564102564	0	0	0	0	0	782	0	1
chr1	27852566	27853128	0	MSTRG.1116	-	UTL1116	intergenic	unannotated	repeat	Retroposon	PPP1R8	Retroposon	100	0	0	0	0	0	562	0	1
chr1	27854925	27857117	0	MSTRG.1117	+	UTL1117	intergenic	unannotated	intergenic	intergenic	PPP1R8	SINE	35.51401869158878	0	0	0	0	0	2192	0	1
chr1	27862318	27862535	0	MSTRG.1118	+	UTL1118	intergenic	unannotated	intergenic	intergenic	THEMIS2	NONE	0	0	0	0	0	0	217	0	1
chr1	27868109	27868359	0	MSTRG.1119	+	UTL1119	intergenic	unannotated	intergenic	intergenic	THEMIS2	ambiguous	46.666666666666664	0	0	0	0	0	250	0	1
chr1	27880885	27891727	0	MSTRG.1120	-	UTL1120	intergenic	unannotated	antisense	antisense	THEMIS2	SINE	27.5609756097561	0	0	0	0	0	10842	0	1
chr1	27906299	27906454	0	MSTRG.1121	+	UTL1121	intergenic	unannotated	antisense	antisense	RPA2	NONE	0	0	0	0	0	0	155	0	1
chr1	27916092	27916143	0	MSTRG.1122	-	UTL1122	intergenic	unannotated	snRNAderived	snRNAderived	RPA2	rRNA	89.28571428571429	0	0	0	0	0	51	0	1
chr1	27922589	27922914	0	MSTRG.1123	-	UTL1123	intergenic	unannotated	repeat	ambiguous	RPA2	ambiguous	68.42105263157895	0	0	0	0	0	325	0	1
chr1	27933580	27933672	0	MSTRG.1124	-	UTL1124	intergenic	unannotated	intergenic	intergenic	SMPDL3B	NONE	0	0	0	0	0	0	92	0	1
chr1	27959062	27959588	0	MSTRG.1125	+	UTL1125	intergenic	unannotated	readthrough	readthrough	SMPDL3B	SINE	86.95652173913044	0	0	0	0	0	526	0	1
chr1	28000234	28000498	0	MSTRG.1126	+	UTL1126	intergenic	unannotated	antisense	antisense	EYA3	NONE	0	0	0	0	0	0	264	0	1
chr1	28083464	28083637	0	MSTRG.1127	+	UTL1127	intergenic	unannotated	repeat	SINE	EYA3	SINE	75	0	0	0	0	0	173	0	1
chr1	28088942	28089246	0	MSTRG.1128	-	UTL1128	intergenic	unannotated	intergenic	intergenic	EYA3	SINE	36.36363636363637	0	0	0	0	0	304	0	1
chr1	28090704	28090753	0	MSTRG.1129	-	UTL1129	intergenic	unannotated	repeat	SINE	EYA3	SINE	100	0	0	0	0	0	49	0	1
chr1	28095039	28095348	0	MSTRG.1130	-	UTL1130	intergenic	unannotated	repeat	ambiguous	EYA3	ambiguous	76.69902912621359	0	0	0	0	0	309	0	1
chr1	28098016	28098117	0	MSTRG.1131	+	UTL1131	intergenic	unannotated	intergenic	intergenic	EYA3	NONE	0	0	0	0	0	0	101	0	1
chr1	28101969	28102235	0	MSTRG.1132	+	UTL1132	intergenic	unannotated	repeat	LTR	EYA3	LTR	56.30252100840336	0	0	0	0	0	266	0	1
chr1	28117446	28117493	0	MSTRG.1133	+	UTL1133	intergenic	unannotated	intergenic	intergenic	EYA3	NONE	0	0	0	0	0	0	47	0	1
chr1	28193888	28199630	0	MSTRG.1134	-	UTL1134	intergenic	unannotated	readthrough	readthrough	PTAFR	SINE	21.296296296296298	0	0	0	0	0	5742	0	1
chr1	28234981	28235952	0	MSTRG.1135	-	UTL1135	intergenic	unannotated	cre	PLS	ATP5IF1	SINE	26.785714285714285	0	0	0	0	0	971	0	1
chr1	28236194	28239613	0	MSTRG.1136	-	UTL1136	intergenic	unannotated	readthrough	readthrough	ATP5IF1	SINE	26.923076923076923	0	0	0	0	0	3419	0	1
chr1	28241282	28247404	0	MSTRG.1137	-	UTL1137	intergenic	unannotated	cre	PLS	ATP5IF1	SINE	19.34984520123839	0	0	0	0	0	6122	0	1
chr1	28257421	28257603	0	MSTRG.1138	-	UTL1138	intergenic	unannotated	intergenic	intergenic	SESN2	LINE	41.66666666666667	0	0	0	0	0	182	0	1
chr1	28262652	28262707	0	MSTRG.1139	-	UTL1139	intergenic	unannotated	antisense	antisense	SESN2	NONE	0	0	0	0	0	0	55	0	1
chr1	28282366	28289536	0	MSTRG.1140	+	UTL1140	intergenic	unannotated	readthrough	readthrough	SESN2	SINE	48.77049180327869	0	0	0	0	0	7170	0	1
chr1	28291092	28291259	0	MSTRG.1141	+	UTL1141	intergenic	unannotated	cre	dELS	SESN2	SINE	100	0	0	0	0	0	167	0	1
chr1	28305939	28306262	0	MSTRG.1142	+	UTL1142	intergenic	unannotated	repeat	SINE	MED18	SINE	73.33333333333333	0	0	0	0	0	323	0	1
chr1	28326308	28328653	0	MSTRG.1143	-	UTL1143	intergenic	unannotated	cre	pELS	MED18	SINE	59.34065934065934	0	0	0	0	0	2345	0	1
chr1	28334982	28335268	0	MSTRG.1144	-	UTL1144	intergenic	unannotated	antisense	antisense	MED18	SINE	48.148148148148145	0	0	0	0	0	286	0	1
chr1	28337187	28337306	0	MSTRG.1145	-	UTL1145	intergenic	unannotated	repeat	SINE	MED18	SINE	58.03571428571429	0	0	0	0	0	119	0	1
chr1	28340719	28341110	0	MSTRG.1146	-	UTL1146	intergenic	unannotated	intergenic	intergenic	MED18	SINE	34.090909090909086	0	0	0	0	0	391	0	1
chr1	28345847	28346325	0	MSTRG.1147	-	UTL1147	intergenic	unannotated	intergenic	intergenic	MED18	SINE	31.305903398926656	0	0	0	0	0	478	0	1
chr1	28347293	28347556	0	MSTRG.1148	+	UTL1148	intergenic	unannotated	repeat	ambiguous	MED18	ambiguous	62.5	0	0	0	0	0	263	0	1
chr1	28351761	28352080	0	MSTRG.1149	-	UTL1149	intergenic	unannotated	repeat	LINE	MED18	LINE	57.14285714285714	0	0	0	0	0	319	0	1
chr1	28355539	28355649	0	MSTRG.1150	-	UTL1150	intergenic	unannotated	repeat	SINE	PHACTR4	SINE	100	0	0	0	0	0	110	0	1
chr1	28368485	28369518	0	MSTRG.1151	-	UTL1151	intergenic	unannotated	cre	PLS	PHACTR4	SINE	14.583333333333334	0	0	0	0	0	1033	0	1
chr1	28400470	28400806	0	MSTRG.1152	-	UTL1152	intergenic	unannotated	antisense	antisense	PHACTR4	LTR	46.15384615384615	0	0	0	0	0	336	0	1
chr1	28406200	28406270	0	MSTRG.1153	-	UTL1153	intergenic	unannotated	antisense	antisense	PHACTR4	NONE	0	0	0	0	0	0	70	0	1
chr1	28424461	28424518	0	MSTRG.1154	-	UTL1154	intergenic	unannotated	antisense	antisense	PHACTR4	NONE	0	0	0	0	0	0	57	0	1
chr1	28441247	28441321	0	MSTRG.1155	-	UTL1155	intergenic	unannotated	repeat	SINE	PHACTR4	SINE	88.88888888888889	0	0	0	0	0	74	0	1
chr1	28495606	28495648	0	MSTRG.1156	-	UTL1156	intergenic	unannotated	antisense	antisense	PHACTR4	NONE	0	0	0	0	0	0	42	0	1
chr1	28500184	28505919	0	MSTRG.1157	+	UTL1157	intergenic	unannotated	readthrough	readthrough	PHACTR4	SINE	24.458874458874458	0	0	0	0	0	5735	0	1
chr1	28506176	28512430	0	MSTRG.1158	-	UTL1158	intergenic	unannotated	snRNAderived	snRNAderived	RCC1	snRNA	40.06514657980456	0	0	0	0	0	6254	0	1
chr1	28527564	28527695	0	MSTRG.1159	-	UTL1159	intergenic	unannotated	antisense	antisense	RCC1	NONE	0	0	0	0	0	0	131	0	1
chr1	28533796	28533986	0	MSTRG.1160	-	UTL1160	intergenic	unannotated	repeat	SINE	RCC1	SINE	57.14285714285714	0	0	0	0	0	190	0	1
chr1	28539172	28544614	0	MSTRG.1161	+	UTL1161	intergenic	unannotated	readthrough	readthrough	RCC1	SINE	56.57051282051282	0	0	0	0	0	5442	0	1
chr1	28546378	28548189	0	MSTRG.1162	+	UTL1162	intergenic	unannotated	readthrough	readthrough	TRNAU1AP	SINE	55.26315789473685	0	0	0	0	0	1811	0	1
chr1	28551324	28552866	0	MSTRG.1163	-	UTL1163	intergenic	unannotated	cre	PLS	TRNAU1AP	SINE	30.864197530864196	0	0	0	0	0	1542	0	1
chr1	28558974	28578754	0	MSTRG.1164	-	UTL1164	intergenic	unannotated	readthrough	readthrough	TRNAU1AP	SINE	24.430264357338196	0	1	0	0	0	19780	0	1
chr1	28581933	28583423	0	MSTRG.1165	+	UTL1165	intergenic	unannotated	cre	PLS	TRNAU1AP	SINE	40.909090909090914	0	0	0	0	0	1490	0	1
chr1	28595336	28600017	0	MSTRG.1166	+	UTL1166	intergenic	unannotated	readthrough	readthrough	TAF12	SINE	47.926267281105986	0	0	0	0	0	4681	0	1
chr1	28643072	28648304	0	MSTRG.1169	-	UTL1169	intergenic	unannotated	cre	pELS	TAF12	SINE	36.898395721925134	0	0	0	0	0	5232	0	1
chr1	28648495	28653292	0	MSTRG.1170	+	UTL1170	intergenic	unannotated	readthrough	readthrough	TAF12	SINE	21.353426215524596	0	0	0	0	0	4797	0	1
chr1	28653830	28653949	0	MSTRG.1167	-	UTL1167	intergenic	unannotated	cre	CTCF-only	TAF12	SINE	68.18181818181817	0	0	0	0	0	119	0	1
chr1	28659374	28659559	0	MSTRG.1168	+	UTL1168	intergenic	unannotated	repeat	ambiguous	GMEB1	ambiguous	100	0	0	0	0	0	185	0	1
chr1	28664947	28665141	0	MSTRG.1171	+	UTL1171	intergenic	unannotated	repeat	ambiguous	GMEB1	ambiguous	60	0	0	0	0	0	194	0	1
chr1	28698011	28698045	0	MSTRG.1172	-	UTL1172	intergenic	unannotated	repeat	SINE	GMEB1	SINE	100	0	0	0	0	0	34	0	1
chr1	28719187	28721366	0	MSTRG.1174	+	UTL1174	intergenic	unannotated	readthrough	readthrough	GMEB1	SINE	12.962962962962962	0	0	0	0	0	2179	0	1
chr1	28726052	28726355	0	MSTRG.1173	+	UTL1173	intergenic	unannotated	intergenic	intergenic	GMEB1	SINE	37.77777777777778	0	0	0	0	0	303	0	1
chr1	28732054	28738987	0	MSTRG.1175	-	UTL1175	intergenic	unannotated	antisense	antisense	YTHDF2	SINE	19.79320531757755	0	0	0	0	0	6933	0	1
chr1	28769590	28784211	0	MSTRG.1176	+	UTL1176	intergenic	unannotated	readthrough	readthrough	YTHDF2	SINE	25.047655356462066	0	0	0	0	0	14621	0	1
chr1	28807614	28807955	0	MSTRG.1177	+	UTL1177	intergenic	unannotated	intergenic	intergenic	OPRD1	ambiguous	45.45454545454545	0	0	0	0	0	341	0	1
chr1	28873599	28873641	0	MSTRG.1178	+	UTL1178	intergenic	unannotated	antisense	antisense	OPRD1	NONE	0	0	0	0	0	0	42	0	1
chr1	28876285	28876434	0	MSTRG.1179	+	UTL1179	intergenic	unannotated	repeat	LINE	OPRD1	LINE	100	0	0	0	0	0	149	0	1
chr1	28880549	28880801	0	MSTRG.1180	+	UTL1180	intergenic	unannotated	repeat	SINE	EPB41	SINE	87.09677419354838	0	0	0	0	0	252	0	1
chr1	28928913	28929458	0	MSTRG.1181	-	UTL1181	intergenic	unannotated	repeat	SINE	EPB41	SINE	58.139534883720934	0	0	0	0	0	545	0	1
chr1	28929841	28930022	0	MSTRG.1182	-	UTL1182	intergenic	unannotated	antisense	antisense	EPB41	NONE	0	0	0	0	0	0	181	0	1
chr1	28946150	28946337	0	MSTRG.1183	-	UTL1183	intergenic	unannotated	antisense	antisense	EPB41	SINE	50	0	0	0	0	0	187	0	1
chr1	28947220	28947292	0	MSTRG.1184	-	UTL1184	intergenic	unannotated	antisense	antisense	EPB41	NONE	0	0	0	0	0	0	72	0	1
chr1	28974703	28975150	0	MSTRG.1185	-	UTL1185	intergenic	unannotated	antisense	antisense	EPB41	ambiguous	38.46153846153847	0	0	0	0	0	447	0	1
chr1	29016343	29016393	0	MSTRG.1186	-	UTL1186	intergenic	unannotated	antisense	antisense	EPB41	NONE	0	0	0	0	0	0	50	0	1
chr1	29027293	29027922	0	MSTRG.1187	-	UTL1187	intergenic	unannotated	repeat	ambiguous	EPB41	ambiguous	69.23076923076923	0	0	0	0	0	629	0	1
chr1	29030784	29030941	0	MSTRG.1189	-	UTL1189	intergenic	unannotated	antisense	antisense	EPB41	ambiguous	29.411764705882355	0	0	0	0	0	157	0	1
chr1	29086211	29086388	0	MSTRG.1188	-	UTL1188	intergenic	unannotated	repeat	SINE	EPB41	SINE	53.84615384615385	0	0	0	0	0	177	0	1
chr1	29114692	29119574	0	MSTRG.1190	-	UTL1190	intergenic	unannotated	readthrough	readthrough	EPB41	SINE	12.465373961218837	0	0	0	0	0	4882	0	1
chr1	29119908	29144668	0	MSTRG.1191	+	UTL1191	intergenic	unannotated	readthrough	readthrough	EPB41	SINE	16.776171703898378	0	0	0	0	0	24760	0	1
chr1	29146889	29147908	0	MSTRG.1192	-	UTL1192	intergenic	unannotated	readthrough	readthrough	SRSF4	SINE	19.475655430711612	0	0	0	0	0	1019	0	1
chr1	29149013	29149057	0	MSTRG.1193	+	UTL1193	intergenic	unannotated	antisense	antisense	SRSF4	NONE	0	0	0	0	0	0	44	0	1
chr1	29181881	29193030	0	MSTRG.1194	-	UTL1194	intergenic	unannotated	readthrough	readthrough	SRSF4	SINE	33.2129963898917	0	0	0	0	0	11149	0	1
chr1	29364508	29364543	0	MSTRG.1195	+	UTL1195	intergenic	unannotated	intergenic	intergenic	PTPRU	NONE	0	0	0	0	0	0	35	0	1
chr1	29428012	29428074	0	MSTRG.1196	-	UTL1196	intergenic	unannotated	intergenic	intergenic	PTPRU	NONE	0	0	0	0	0	0	62	0	1
chr1	29429248	29429293	0	MSTRG.1198	-	UTL1198	intergenic	unannotated	intergenic	intergenic	PTPRU	NONE	0	0	0	0	0	0	45	0	1
chr1	29473896	29473937	0	MSTRG.1197	+	UTL1197	intergenic	unannotated	intergenic	intergenic	PTPRU	NONE	0	0	0	0	0	0	41	0	1
chr1	29477743	29477821	0	MSTRG.1199	+	UTL1199	intergenic	unannotated	intergenic	intergenic	PTPRU	NONE	0	0	0	0	0	0	78	0	1
chr1	29480587	29480626	0	MSTRG.1200	-	UTL1200	intergenic	unannotated	repeat	SINE	PTPRU	SINE	100	0	0	0	0	0	39	0	1
chr1	29568645	29568678	0	MSTRG.1201	+	UTL1201	intergenic	unannotated	intergenic	intergenic	PTPRU	NONE	0	0	0	0	0	0	33	0	1
chr1	29593958	29594001	0	MSTRG.1202	+	UTL1202	intergenic	unannotated	intergenic	intergenic	PTPRU	NONE	0	0	0	0	0	0	43	0	1
chr1	29723455	29723693	0	MSTRG.1203	-	UTL1203	intergenic	unannotated	intergenic	intergenic	PTPRU	SimpleRepeat	41.66666666666667	0	0	0	0	0	238	0	1
chr1	29899582	29899970	0	MSTRG.1204	+	UTL1204	intergenic	unannotated	repeat	SINE	PTPRU	SINE	79.48717948717949	0	0	0	0	0	388	0	1
chr1	30109831	30109920	0	MSTRG.1205	-	UTL1205	intergenic	unannotated	intergenic	intergenic	MATN1	NONE	0	0	0	0	0	0	89	0	1
chr1	30111915	30112020	0	MSTRG.1206	+	UTL1206	intergenic	unannotated	cre	CTCF-only	MATN1	NONE	0	0	0	0	0	0	105	0	1
chr1	30118826	30118939	0	MSTRG.1207	-	UTL1207	intergenic	unannotated	intergenic	intergenic	MATN1	NONE	0	0	0	0	0	0	113	0	1
chr1	30122054	30122105	0	MSTRG.1211	-	UTL1211	intergenic	unannotated	intergenic	intergenic	MATN1	NONE	0	0	0	0	0	0	51	0	1
chr1	30154411	30155756	0	MSTRG.1208	+	UTL1208	intergenic	unannotated	cre	dELS	MATN1	LTR	50	0	0	0	0	0	1345	0	1
chr1	30157062	30157226	0	MSTRG.1209	+	UTL1209	intergenic	unannotated	intergenic	intergenic	MATN1	NONE	0	0	0	0	0	0	164	0	1
chr1	30179436	30179465	0	MSTRG.1210	-	UTL1210	intergenic	unannotated	intergenic	intergenic	MATN1	NONE	0	0	0	0	0	0	29	0	1
chr1	30203827	30203869	0	MSTRG.1212	+	UTL1212	intergenic	unannotated	intergenic	intergenic	MATN1	NONE	0	0	0	0	0	0	42	0	1
chr1	30209467	30209819	0	MSTRG.1213	-	UTL1213	intergenic	unannotated	intergenic	intergenic	MATN1	LTR	40.74074074074074	0	0	0	0	0	352	0	1
chr1	30234021	30234147	0	MSTRG.1214	+	UTL1214	intergenic	unannotated	intergenic	intergenic	MATN1	NONE	0	0	0	0	0	0	126	0	1
chr1	30243416	30248027	0	MSTRG.1215	+	UTL1215	intergenic	unannotated	cre	dELS	MATN1	SINE	11.206896551724139	0	0	0	0	0	4611	0	1
chr1	30300926	30328903	0	MSTRG.1216	+	UTL1216	intergenic	unannotated	cre	dELS	MATN1	LTR	31.37429504303948	0	0	0	0	0	27977	0	1
chr1	30332463	30332521	0	MSTRG.1217	-	UTL1217	intergenic	unannotated	intergenic	intergenic	MATN1	NONE	0	0	0	0	0	0	58	0	1
chr1	30425285	30425661	0	MSTRG.1218	+	UTL1218	intergenic	unannotated	intergenic	intergenic	MATN1	LTR	37.5	0	0	0	0	0	376	0	1
chr1	30439027	30439179	0	MSTRG.1219	-	UTL1219	intergenic	unannotated	intergenic	intergenic	MATN1	NONE	0	0	0	0	0	0	152	0	1
chr1	30481427	30481539	0	MSTRG.1220	-	UTL1220	intergenic	unannotated	intergenic	intergenic	MATN1	NONE	0	0	0	0	0	0	112	0	1
chr1	30563722	30563755	0	MSTRG.1221	-	UTL1221	intergenic	unannotated	intergenic	intergenic	MATN1	NONE	0	0	0	0	0	0	33	0	1
chr1	30582293	30582353	0	MSTRG.1222	+	UTL1222	intergenic	unannotated	repeat	LINE	MATN1	LINE	100	0	0	0	0	0	60	0	1
chr1	30633496	30633781	0	MSTRG.1223	-	UTL1223	intergenic	unannotated	repeat	SINE	MATN1	SINE	68.42105263157895	0	0	0	0	0	285	0	1
chr1	30638349	30638569	0	MSTRG.1224	-	UTL1224	intergenic	unannotated	intergenic	intergenic	MATN1	NONE	0	0	0	0	0	0	220	0	1
chr1	30706187	30706276	0	MSTRG.1225	-	UTL1225	intergenic	unannotated	intergenic	intergenic	MATN1	NONE	0	0	0	0	0	0	89	0	1
chr1	30727076	30727222	0	MSTRG.1226	-	UTL1226	intergenic	unannotated	repeat	SINE	MATN1	SINE	84.61538461538461	0	0	0	0	0	146	0	1
chr1	30789796	30789835	0	MSTRG.1227	+	UTL1227	intergenic	unannotated	intergenic	intergenic	LAPTM5	NONE	0	0	0	0	0	0	39	0	1
chr1	30798809	30798842	0	MSTRG.1228	-	UTL1228	intergenic	unannotated	intergenic	intergenic	LAPTM5	NONE	0	0	0	0	0	0	33	0	1
chr1	30807765	30807835	0	MSTRG.1229	+	UTL1229	intergenic	unannotated	intergenic	intergenic	LAPTM5	NONE	0	0	0	0	0	0	70	0	1
chr1	30849773	30849837	0	MSTRG.1230	+	UTL1230	intergenic	unannotated	intergenic	intergenic	SDC3	NONE	0	0	0	0	0	0	64	0	1
chr1	30865641	30869669	0	MSTRG.1231	-	UTL1231	intergenic	unannotated	intergenic	intergenic	SDC3	SINE	33.33333333333333	0	0	0	0	0	4028	0	1
chr1	30909002	30909058	0	MSTRG.1232	-	UTL1232	intergenic	unannotated	intergenic	intergenic	SDC3	NONE	0	0	0	0	0	0	56	0	1
chr1	30918754	30918832	0	MSTRG.1235	-	UTL1235	intergenic	unannotated	repeat	SINE	SDC3	SINE	100	0	0	0	0	0	78	0	1
chr1	30927406	30931699	0	MSTRG.1233	-	UTL1233	intergenic	unannotated	readthrough	readthrough	PUM1	SINE	16.473072861668427	0	0	0	0	0	4293	0	1
chr1	30933568	30933660	0	MSTRG.1234	+	UTL1234	intergenic	unannotated	antisense	antisense	PUM1	NONE	0	0	0	0	0	0	92	0	1
chr1	30979238	30979329	0	MSTRG.1236	+	UTL1236	intergenic	unannotated	antisense	antisense	PUM1	NONE	0	0	0	0	0	0	91	0	1
chr1	30985484	30985751	0	MSTRG.1237	+	UTL1237	intergenic	unannotated	antisense	antisense	PUM1	ambiguous	29.411764705882355	0	0	0	0	0	267	0	1
chr1	31054081	31054120	0	MSTRG.1238	+	UTL1238	intergenic	unannotated	repeat	SINE	PUM1	SINE	66.66666666666666	0	0	0	0	0	39	0	1
chr1	31080670	31080726	0	MSTRG.1239	-	UTL1239	intergenic	unannotated	repeat	SINE	PUM1	SINE	100	0	0	0	0	0	56	0	1
chr1	31090254	31090405	0	MSTRG.1240	+	UTL1240	intergenic	unannotated	repeat	SINE	PUM1	SINE	60	0	0	0	0	0	151	0	1
chr1	31094567	31095069	0	MSTRG.1241	-	UTL1241	intergenic	unannotated	readthrough	readthrough	PUM1	SINE	42.10526315789473	0	0	0	0	0	502	0	1
chr1	31096952	31097260	0	MSTRG.1242	+	UTL1242	intergenic	unannotated	repeat	ambiguous	PUM1	ambiguous	55.55555555555556	0	0	0	0	0	308	0	1
chr1	31097621	31097805	0	MSTRG.1243	-	UTL1243	intergenic	unannotated	repeat	SINE	PUM1	SINE	62.5	0	0	0	0	0	184	0	1
chr1	31103938	31104195	0	MSTRG.1244	+	UTL1244	intergenic	unannotated	repeat	ambiguous	PUM1	ambiguous	60	0	0	0	0	0	257	0	1
chr1	31126310	31126669	0	MSTRG.1245	+	UTL1245	intergenic	unannotated	intergenic	intergenic	NKAIN1	ambiguous	47.05882352941176	0	0	0	0	0	359	0	1
chr1	31129918	31129953	0	MSTRG.1246	+	UTL1246	intergenic	unannotated	repeat	ambiguous	NKAIN1	ambiguous	100	0	0	0	0	0	35	0	1
chr1	31142277	31142312	0	MSTRG.1247	+	UTL1247	intergenic	unannotated	repeat	SINE	NKAIN1	SINE	100	0	0	0	0	0	35	0	1
chr1	31146192	31146380	0	MSTRG.1248	-	UTL1248	intergenic	unannotated	intergenic	intergenic	NKAIN1	ambiguous	40	0	0	0	0	0	188	0	1
chr1	31152555	31152726	0	MSTRG.1249	-	UTL1249	intergenic	unannotated	intergenic	intergenic	NKAIN1	LTR	33.33333333333333	0	0	0	0	0	171	0	1
chr1	31153038	31154809	0	MSTRG.1250	-	UTL1250	intergenic	unannotated	cre	dELS	NKAIN1	LINE	39.732142857142854	0	0	0	0	0	1771	0	1
chr1	31155008	31161139	0	MSTRG.1251	+	UTL1251	intergenic	unannotated	cre	dELS	NKAIN1	SINE	36.24887285843102	0	0	0	0	0	6131	0	1
chr1	31176910	31179892	0	MSTRG.1252	-	UTL1252	intergenic	unannotated	readthrough	readthrough	NKAIN1	SINE	38.25136612021858	0	0	0	0	0	2982	0	1
chr1	31186017	31186391	0	MSTRG.1253	+	UTL1253	intergenic	unannotated	cre	dELS	NKAIN1	SINE	61.904761904761905	0	0	0	0	0	374	0	1
chr1	31197349	31197472	0	MSTRG.1254	+	UTL1254	intergenic	unannotated	antisense	antisense	NKAIN1	SINE	50	0	0	0	0	0	123	0	1
chr1	31252690	31259737	0	MSTRG.1255	-	UTL1255	intergenic	unannotated	readthrough	readthrough	SNRNP40	SINE	14.492753623188406	0	0	0	0	0	7047	0	1
chr1	31263893	31263935	0	MSTRG.1256	+	UTL1256	intergenic	unannotated	repeat	ambiguous	SNRNP40	ambiguous	100	0	0	0	0	0	42	0	1
chr1	31266515	31266595	0	MSTRG.1257	+	UTL1257	intergenic	unannotated	antisense	antisense	SNRNP40	NONE	0	0	0	0	0	0	80	0	1
chr1	31317630	31317757	0	MSTRG.1258	-	UTL1258	intergenic	unannotated	repeat	SINE	ZCCHC17	SINE	100	0	0	0	0	0	127	0	1
chr1	31318427	31318491	0	MSTRG.1259	-	UTL1259	intergenic	unannotated	antisense	antisense	ZCCHC17	NONE	0	0	0	0	0	0	64	0	1
chr1	31318918	31318995	0	MSTRG.1260	-	UTL1260	intergenic	unannotated	antisense	antisense	ZCCHC17	NONE	0	0	0	0	0	0	77	0	1
chr1	31364783	31381361	0	MSTRG.1261	+	UTL1261	intergenic	unannotated	readthrough	readthrough	ZCCHC17	SINE	17.652289906625164	0	0	0	0	0	16578	0	1
chr1	31434586	31437802	0	MSTRG.1262	+	UTL1262	intergenic	unannotated	readthrough	readthrough	SERINC2	LINE	14.314928425357873	0	0	0	0	0	3216	0	1
chr1	31452055	31452249	0	MSTRG.1263	-	UTL1263	intergenic	unannotated	repeat	SINE	SERINC2	SINE	100	0	0	0	0	0	194	0	1
chr1	31453211	31453253	0	MSTRG.1264	-	UTL1264	intergenic	unannotated	repeat	LINE	SERINC2	LINE	100	0	0	0	0	0	42	0	1
chr1	31497573	31497627	0	MSTRG.1265	+	UTL1265	intergenic	unannotated	snRNAderived	snRNAderived	SERINC2	snRNA	57.14285714285714	0	0	0	0	0	54	0	1
chr1	31501939	31501993	0	MSTRG.1266	-	UTL1266	intergenic	unannotated	antisense	antisense	SERINC2	NONE	0	0	0	0	0	0	54	0	1
chr1	31594355	31594507	0	MSTRG.1267	-	UTL1267	intergenic	unannotated	cre	DNase-H3K4me3	TINAGL1	NONE	0	0	0	0	0	0	152	0	1
chr1	31616940	31629983	0	MSTRG.1268	-	UTL1268	intergenic	unannotated	readthrough	readthrough	HCRTR1	SINE	21.296296296296298	0	0	0	0	0	13043	0	1
chr1	31634803	31634851	0	MSTRG.1269	+	UTL1269	intergenic	unannotated	antisense	antisense	PEF1	NONE	0	0	0	0	0	0	48	0	1
chr1	31693162	31693310	0	MSTRG.1270	+	UTL1270	intergenic	unannotated	antisense	antisense	COL16A1	NONE	0	0	0	0	0	0	148	0	1
chr1	31711603	31711988	0	MSTRG.1271	+	UTL1271	intergenic	unannotated	repeat	SINE	COL16A1	SINE	90.625	0	0	0	0	0	385	0	1
chr1	31755927	31756014	0	MSTRG.1272	+	UTL1272	intergenic	unannotated	antisense	antisense	ADGRB2	NONE	0	0	0	0	0	0	87	0	1
chr1	31761052	31761131	0	MSTRG.1273	+	UTL1273	intergenic	unannotated	cre	pELS	ADGRB2	NONE	0	0	0	0	0	0	79	0	1
chr1	31788091	31788136	0	MSTRG.1274	+	UTL1274	intergenic	unannotated	cre	pELS	SPOCD1	NONE	0	0	0	0	0	0	45	0	1
chr1	31821892	31822199	0	MSTRG.1275	-	UTL1275	intergenic	unannotated	repeat	ambiguous	SPOCD1	ambiguous	59.09090909090909	0	0	0	0	0	307	0	1
chr1	31893781	31894118	0	MSTRG.1276	+	UTL1276	intergenic	unannotated	antisense	antisense	PTP4A2	LINE	44.927536231884055	0	0	0	0	0	337	0	1
chr1	31901769	31901865	0	MSTRG.1277	+	UTL1277	intergenic	unannotated	repeat	SINE	PTP4A2	SINE	57.89473684210527	0	0	0	0	0	96	0	1
chr1	31942869	31943342	0	MSTRG.1278	+	UTL1278	intergenic	unannotated	antisense	antisense	PTP4A2	SINE	30	0	0	0	0	0	473	0	1
chr1	31944574	31947330	0	MSTRG.1279	+	UTL1279	intergenic	unannotated	cre	dELS	PTP4A2	SINE	29.145728643216078	0	0	0	0	0	2756	0	1
chr1	31947929	31948231	0	MSTRG.1280	+	UTL1280	intergenic	unannotated	intergenic	intergenic	PTP4A2	ambiguous	36	0	0	0	0	0	302	0	1
chr1	31950835	31951067	0	MSTRG.1281	-	UTL1281	intergenic	unannotated	repeat	ambiguous	PTP4A2	ambiguous	56.52173913043478	0	0	0	0	0	232	0	1
chr1	31952256	31952412	0	MSTRG.1282	+	UTL1282	intergenic	unannotated	cre	dELS	PTP4A2	SINE	75.86206896551724	0	0	0	0	0	156	0	1
chr1	31955680	31955993	0	MSTRG.1283	+	UTL1283	intergenic	unannotated	cre	dELS	PTP4A2	ambiguous	66.23376623376623	0	0	0	0	0	313	0	1
chr1	31976224	31976500	0	MSTRG.1284	+	UTL1284	intergenic	unannotated	antisense	antisense	PTP4A2	ambiguous	45.45454545454545	0	0	0	0	0	276	0	1
chr1	31997609	31997948	0	MSTRG.1285	-	UTL1285	intergenic	unannotated	repeat	SINE	KHDRBS1	SINE	74.07407407407408	0	0	0	0	0	339	0	1
chr1	32003768	32003838	0	MSTRG.1286	-	UTL1286	intergenic	unannotated	cre	CTCF-only	KHDRBS1	DNA	100	0	0	0	0	0	70	0	1
chr1	32007382	32009265	0	MSTRG.1287	-	UTL1287	intergenic	unannotated	cre	dELS	KHDRBS1	ambiguous	40.67796610169492	0	0	0	0	0	1883	0	1
chr1	32010742	32013962	0	MSTRG.1288	-	UTL1288	intergenic	unannotated	cre	PLS	KHDRBS1	SINE	21.875	0	0	0	0	0	3220	0	1
chr1	32025276	32025840	0	MSTRG.1289	-	UTL1289	intergenic	unannotated	repeat	SINE	KHDRBS1	SINE	83.33333333333334	0	0	0	0	0	564	0	1
chr1	32060655	32072087	0	MSTRG.1290	+	UTL1290	intergenic	unannotated	readthrough	readthrough	KHDRBS1	SINE	40.19583228722069	0	0	0	0	0	11432	0	1
chr1	32102757	32106676	0	MSTRG.1291	+	UTL1291	intergenic	unannotated	readthrough	readthrough	TMEM39B	SINE	34.61538461538461	0	0	0	0	0	3919	0	1
chr1	32107395	32108073	0	MSTRG.1292	+	UTL1292	intergenic	unannotated	cre	pELS	KPNA6	ambiguous	10.714285714285714	0	0	0	0	0	678	0	1
chr1	32110057	32110208	0	MSTRG.1293	-	UTL1293	intergenic	unannotated	antisense	antisense	KPNA6	NONE	0	0	0	0	0	0	151	0	1
chr1	32124773	32124814	0	MSTRG.1294	-	UTL1294	intergenic	unannotated	antisense	antisense	KPNA6	NONE	0	0	0	0	0	0	41	0	1
chr1	32125116	32125161	0	MSTRG.1295	-	UTL1295	intergenic	unannotated	antisense	antisense	KPNA6	NONE	0	0	0	0	0	0	45	0	1
chr1	32141369	32141503	0	MSTRG.1296	-	UTL1296	intergenic	unannotated	repeat	ambiguous	KPNA6	ambiguous	66.66666666666666	0	0	0	0	0	134	0	1
chr1	32148558	32148722	0	MSTRG.1297	-	UTL1297	intergenic	unannotated	repeat	SINE	KPNA6	SINE	100	0	0	0	0	0	164	0	1
chr1	32176451	32179776	0	MSTRG.1298	+	UTL1298	intergenic	unannotated	readthrough	readthrough	KPNA6	SINE	20.97457627118644	0	0	0	0	0	3325	0	1
chr1	32182099	32182211	0	MSTRG.1299	-	UTL1299	intergenic	unannotated	repeat	DNA	TXLNA	DNA	100	0	0	0	0	0	112	0	1
chr1	32194281	32204827	0	MSTRG.1300	-	UTL1300	intergenic	unannotated	readthrough	readthrough	TXLNA	SINE	8.871989860583017	0	0	0	0	0	10546	0	1
chr1	32206742	32214644	0	MSTRG.1301	-	UTL1301	intergenic	unannotated	readthrough	readthrough	IQCC	SINE	24.610297590930564	0	0	0	0	0	7902	0	1
chr1	32225979	32247398	0	MSTRG.1302	-	UTL1302	intergenic	unannotated	cre	pELS	EIF3I	SINE	39.675174013921115	0	0	0	0	0	21419	0	1
chr1	32251014	32251337	0	MSTRG.1303	+	UTL1303	intergenic	unannotated	cre	PLS	LCK	NONE	0	0	0	0	0	0	323	0	1
chr1	32253236	32253515	0	MSTRG.1304	-	UTL1304	intergenic	unannotated	repeat	SINE	LCK	SINE	75	0	0	0	0	0	279	0	1
chr1	32286020	32289070	0	MSTRG.1305	+	UTL1305	intergenic	unannotated	readthrough	readthrough	LCK	SINE	47.863247863247864	0	0	0	0	0	3050	0	1
chr1	32290956	32291423	0	MSTRG.1306	+	UTL1306	intergenic	unannotated	repeat	SINE	HDAC1	SINE	58.82352941176471	0	0	0	0	0	467	0	1
chr1	32293847	32293942	0	MSTRG.1307	-	UTL1307	intergenic	unannotated	antisense	antisense	HDAC1	NONE	0	0	0	0	0	0	95	0	1
chr1	32313548	32333997	0	MSTRG.1308	-	UTL1308	intergenic	unannotated	readthrough	readthrough	HDAC1	SINE	8.321775312066574	0	0	0	0	0	20449	0	1
chr1	32336980	32337360	0	MSTRG.1309	+	UTL1309	intergenic	unannotated	cre	pELS	MARCKSL1	NONE	0	0	0	0	0	0	380	0	1
chr1	32354668	32361415	0	MSTRG.1310	-	UTL1310	intergenic	unannotated	readthrough	readthrough	TSSK3	SINE	22.9607250755287	0	0	0	0	0	6747	0	1
chr1	32364162	32365290	0	MSTRG.1311	-	UTL1311	intergenic	unannotated	readthrough	readthrough	TSSK3	SINE	24.45414847161572	0	0	0	0	0	1128	0	1
chr1	32379395	32379537	0	MSTRG.1312	+	UTL1312	intergenic	unannotated	antisense	antisense	BSDC1	NONE	0	0	0	0	0	0	142	0	1
chr1	32394364	32423331	0	MSTRG.1313	+	UTL1313	intergenic	unannotated	cre	PLS	BSDC1	SINE	22.300469483568076	0	0	0	0	0	28967	0	1
chr1	32426705	32465194	0	MSTRG.1314	-	UTL1314	intergenic	unannotated	cre	PLS	AL033529.1	LTR	51.911764705882355	0	0	0	0	0	38489	0	1
chr1	32488687	32489203	0	MSTRG.1315	-	UTL1315	intergenic	unannotated	repeat	ambiguous	AL033529.1	ambiguous	71.42857142857143	0	0	0	0	0	516	0	1
chr1	32498475	32500730	0	MSTRG.1316	-	UTL1316	intergenic	unannotated	cre	dELS	AL033529.1	LINE	55.55555555555556	0	0	0	0	0	2255	0	1
chr1	32511756	32511841	0	MSTRG.1317	-	UTL1317	intergenic	unannotated	antisense	antisense	AL033529.1	NONE	0	0	0	0	0	0	85	0	1
chr1	32572896	32573040	0	MSTRG.1318	-	UTL1318	intergenic	unannotated	repeat	LINE	AL033529.1	LINE	100	0	0	0	0	0	144	0	1
chr1	32605711	32614459	0	MSTRG.1319	+	UTL1319	intergenic	unannotated	antisense	antisense	ZBTB8A	LTR	33.58348968105066	0	0	0	0	0	8748	0	1
chr1	32635659	32635744	0	MSTRG.1320	+	UTL1320	intergenic	unannotated	antisense	antisense	ZBTB8OS	NONE	0	0	0	0	0	0	85	0	1
chr1	32650674	32651229	0	MSTRG.1321	+	UTL1321	intergenic	unannotated	cre	PLS	ZBTB8OS	NONE	0	0	0	0	0	0	555	0	1
chr1	32653615	32653711	0	MSTRG.1322	-	UTL1322	intergenic	unannotated	antisense	antisense	RBBP4	ambiguous	46.666666666666664	0	0	0	0	0	96	0	1
chr1	32661871	32662286	0	MSTRG.1323	-	UTL1323	intergenic	unannotated	repeat	SINE	RBBP4	SINE	100	0	0	0	0	0	415	0	1
chr1	32678465	32679051	0	MSTRG.1324	-	UTL1324	intergenic	unannotated	repeat	LINE	RBBP4	LINE	53.333333333333336	0	0	0	0	0	586	0	1
chr1	32679411	32680520	0	MSTRG.1325	-	UTL1325	intergenic	unannotated	readthrough	readthrough	RBBP4	SINE	30.76923076923077	0	0	0	0	0	1109	0	1
chr1	32686035	32696790	0	MSTRG.1326	+	UTL1326	intergenic	unannotated	readthrough	readthrough	RBBP4	SINE	39.18238993710692	0	0	0	0	0	10755	0	1
chr1	32709708	32710160	0	MSTRG.1327	-	UTL1327	intergenic	unannotated	repeat	SINE	SYNC	SINE	88.46153846153845	0	0	0	0	0	452	0	1
chr1	32716854	32717978	0	MSTRG.1328	+	UTL1328	intergenic	unannotated	cre	dELS	SYNC	SINE	22.22222222222222	0	0	0	0	0	1124	0	1
chr1	32726943	32727156	0	MSTRG.1329	-	UTL1329	intergenic	unannotated	intergenic	intergenic	KIAA1522	ambiguous	46.15384615384615	0	0	0	0	0	213	0	1
chr1	32727337	32728366	0	MSTRG.1330	+	UTL1330	intergenic	unannotated	intergenic	intergenic	KIAA1522	SINE	43.333333333333336	0	0	0	0	0	1029	0	1
chr1	32730540	32730753	0	MSTRG.1331	+	UTL1331	intergenic	unannotated	repeat	SINE	KIAA1522	SINE	100	0	0	0	0	0	213	0	1
chr1	32735341	32735495	0	MSTRG.1332	+	UTL1332	intergenic	unannotated	repeat	SINE	KIAA1522	SINE	57.14285714285714	0	0	0	0	0	154	0	1
chr1	32735940	32736504	0	MSTRG.1333	+	UTL1333	intergenic	unannotated	repeat	SINE	KIAA1522	SINE	74.28571428571429	0	0	0	0	0	564	0	1
chr1	32739293	32739773	0	MSTRG.1334	+	UTL1334	intergenic	unannotated	repeat	SINE	KIAA1522	SINE	68.18181818181817	0	0	0	0	0	480	0	1
chr1	32741224	32741569	0	MSTRG.1335	+	UTL1335	intergenic	unannotated	intergenic	intergenic	KIAA1522	NONE	0	0	0	0	0	0	345	0	1
chr1	32751779	32751926	0	MSTRG.1336	-	UTL1336	intergenic	unannotated	repeat	LINE	KIAA1522	LINE	100	0	0	0	0	0	147	0	1
chr1	32754002	32754935	0	MSTRG.1337	-	UTL1337	intergenic	unannotated	cre	pELS	KIAA1522	SimpleRepeat	40	0	0	0	0	0	933	0	1
chr1	32770120	32776716	0	MSTRG.1338	-	UTL1338	intergenic	unannotated	antisense	antisense	KIAA1522	LINE	3.5135135135135136	0	0	0	0	0	6596	0	1
chr1	32857223	32857481	0	MSTRG.1339	-	UTL1339	intergenic	unannotated	repeat	SINE	S100PBP	SINE	60	0	0	0	0	0	258	0	1
chr1	32858687	32870762	0	MSTRG.1340	+	UTL1340	intergenic	unannotated	readthrough	readthrough	S100PBP	SINE	9.12621359223301	0	0	0	0	0	12075	0	1
chr1	32907358	32907432	0	MSTRG.1341	+	UTL1341	intergenic	unannotated	intergenic	intergenic	TMEM54	NONE	0	0	0	0	0	0	74	0	1
chr1	32926848	32936591	0	MSTRG.1342	-	UTL1342	intergenic	unannotated	readthrough	readthrough	RNF19B	LTR	27.73019271948608	0	0	0	0	0	9743	0	1
chr1	32937974	32938026	0	MSTRG.1343	+	UTL1343	intergenic	unannotated	antisense	antisense	RNF19B	NONE	0	0	0	0	0	0	52	0	1
chr1	32952388	32952460	0	MSTRG.1345	+	UTL1345	intergenic	unannotated	repeat	SINE	RNF19B	SINE	100	0	0	0	0	0	72	0	1
chr1	32964588	32964807	0	MSTRG.1344	-	UTL1344	intergenic	unannotated	cre	pELS	RNF19B	SimpleRepeat	37.5	0	0	0	0	0	219	0	1
chr1	32982303	32982662	0	MSTRG.1346	+	UTL1346	intergenic	unannotated	cre	pELS	RNF19B	SINE	30	0	0	0	0	0	359	0	1
chr1	32988179	33008125	0	MSTRG.1347	-	UTL1347	intergenic	unannotated	readthrough	readthrough	AK2	SINE	18.566392479435958	0	0	0	0	0	19946	0	1
chr1	33112197	33136391	0	MSTRG.1348	-	UTL1348	intergenic	unannotated	antisense	antisense	AZIN2	LINE	20.907738095238095	0	0	0	0	0	24194	0	1
chr1	33143121	33145435	0	MSTRG.1349	-	UTL1349	intergenic	unannotated	readthrough	readthrough	TRIM62	LTR	35.87786259541985	0	0	0	0	0	2314	0	1
chr1	33169950	33170101	0	MSTRG.1350	+	UTL1350	intergenic	unannotated	antisense	antisense	TRIM62	NONE	0	0	0	0	0	0	151	0	1
chr1	33206760	33206790	0	MSTRG.1351	+	UTL1351	intergenic	unannotated	repeat	LINE	TRIM62	LINE	100	0	0	0	0	0	30	0	1
chr1	33208150	33208234	0	MSTRG.1352	+	UTL1352	intergenic	unannotated	intergenic	intergenic	TRIM62	NONE	0	0	0	0	0	0	84	0	1
chr1	33216477	33216686	0	MSTRG.1353	+	UTL1353	intergenic	unannotated	repeat	ambiguous	TRIM62	ambiguous	60	0	0	0	0	0	209	0	1
chr1	33255628	33256605	0	MSTRG.1354	+	UTL1354	intergenic	unannotated	cre	pELS	ZNF362	SimpleRepeat	11.11111111111111	0	0	0	0	0	977	0	1
chr1	33300563	33304559	0	MSTRG.1355	+	UTL1355	intergenic	unannotated	readthrough	readthrough	ZNF362	LTR	25.925925925925924	0	0	0	0	0	3996	0	1
chr1	33320899	33323710	0	MSTRG.1356	-	UTL1356	intergenic	unannotated	readthrough	readthrough	A3GALT2	DNA	15.879828326180256	0	0	0	0	0	2811	0	1
chr1	33406488	33406551	0	MSTRG.1357	+	UTL1357	intergenic	unannotated	antisense	antisense	PHC2	NONE	0	0	0	0	0	0	63	0	1
chr1	33466026	33466083	0	MSTRG.1358	-	UTL1358	intergenic	unannotated	intergenic	intergenic	ZSCAN20	NONE	0	0	0	0	0	0	57	0	1
chr1	33473269	33473317	0	MSTRG.1359	-	UTL1359	intergenic	unannotated	antisense	antisense	ZSCAN20	NONE	0	0	0	0	0	0	48	0	1
chr1	33485408	33485490	0	MSTRG.1360	-	UTL1360	intergenic	unannotated	antisense	antisense	ZSCAN20	NONE	0	0	0	0	0	0	82	0	1
chr1	33496334	33498150	0	MSTRG.1361	+	UTL1361	intergenic	unannotated	readthrough	readthrough	ZSCAN20	LINE	21.608040201005025	0	0	0	0	0	1816	0	1
chr1	33512725	33514041	0	MSTRG.1364	-	UTL1364	intergenic	unannotated	readthrough	readthrough	CSMD2	LINE	82.6923076923077	0	0	0	0	0	1316	0	1
chr1	33583820	33583850	0	MSTRG.1362	+	UTL1362	intergenic	unannotated	antisense	antisense	CSMD2	NONE	0	0	0	0	0	0	30	0	1
chr1	33626356	33626388	0	MSTRG.1363	+	UTL1363	intergenic	unannotated	antisense	antisense	CSMD2	NONE	0	0	0	0	0	0	32	0	1
chr1	33666124	33666186	0	MSTRG.1365	+	UTL1365	intergenic	unannotated	antisense	antisense	CSMD2	NONE	0	0	0	0	0	0	62	0	1
chr1	33678238	33678356	0	MSTRG.1366	+	UTL1366	intergenic	unannotated	repeat	ambiguous	CSMD2	ambiguous	75	0	0	0	0	0	118	0	1
chr1	33939874	33939938	0	MSTRG.1367	+	UTL1367	intergenic	unannotated	repeat	SINE	CSMD2	SINE	100	0	0	0	0	0	64	0	1
chr1	34041824	34041896	0	MSTRG.1368	+	UTL1368	intergenic	unannotated	antisense	antisense	CSMD2	NONE	0	0	0	0	0	0	72	0	1
chr1	34074509	34074590	0	MSTRG.1369	+	UTL1369	intergenic	unannotated	antisense	antisense	CSMD2	NONE	0	0	0	0	0	0	81	0	1
chr1	34167214	34167256	0	MSTRG.1370	-	UTL1370	intergenic	unannotated	cre	pELS	C1orf94	NONE	0	0	0	0	0	0	42	0	1
chr1	34223199	34223618	0	MSTRG.1371	-	UTL1371	intergenic	unannotated	intergenic	intergenic	C1orf94	ambiguous	33.33333333333333	0	0	0	0	0	419	0	1
chr1	34245373	34245466	0	MSTRG.1374	+	UTL1374	intergenic	unannotated	intergenic	intergenic	C1orf94	NONE	0	0	0	0	0	0	93	0	1
chr1	34274850	34274917	0	MSTRG.1372	+	UTL1372	intergenic	unannotated	intergenic	intergenic	C1orf94	NONE	0	0	0	0	0	0	67	0	1
chr1	34329035	34329095	0	MSTRG.1373	+	UTL1373	intergenic	unannotated	intergenic	intergenic	C1orf94	NONE	0	0	0	0	0	0	60	0	1
chr1	34372459	34372519	0	MSTRG.1375	+	UTL1375	intergenic	unannotated	intergenic	intergenic	C1orf94	NONE	0	0	0	0	0	0	60	0	1
chr1	34394398	34394543	0	MSTRG.1376	+	UTL1376	intergenic	unannotated	repeat	SINE	C1orf94	SINE	100	0	0	0	0	0	145	0	1
chr1	34477853	34478255	0	MSTRG.1377	+	UTL1377	intergenic	unannotated	repeat	SINE	SMIM12	SINE	90.99756690997567	0	0	0	0	0	402	0	1
chr1	34571084	34571286	0	MSTRG.1378	+	UTL1378	intergenic	unannotated	repeat	LINE	SMIM12	LINE	100	0	0	0	0	0	202	0	1
chr1	34574102	34574307	0	MSTRG.1379	-	UTL1379	intergenic	unannotated	intergenic	intergenic	SMIM12	SINE	46.666666666666664	0	0	0	0	0	205	0	1
chr1	34585214	34585443	0	MSTRG.1380	+	UTL1380	intergenic	unannotated	repeat	SINE	SMIM12	SINE	85	0	0	0	0	0	229	0	1
chr1	34601042	34601092	0	MSTRG.1381	-	UTL1381	intergenic	unannotated	intergenic	intergenic	SMIM12	NONE	0	0	0	0	0	0	50	0	1
chr1	34601479	34601524	0	MSTRG.1382	-	UTL1382	intergenic	unannotated	intergenic	intergenic	SMIM12	NONE	0	0	0	0	0	0	45	0	1
chr1	34656169	34656202	0	MSTRG.1383	+	UTL1383	intergenic	unannotated	intergenic	intergenic	SMIM12	NONE	0	0	0	0	0	0	33	0	1
chr1	34712732	34712781	0	MSTRG.1384	-	UTL1384	intergenic	unannotated	readthrough	readthrough	SMIM12	NONE	0	0	0	0	0	0	49	0	1
chr1	34852040	34852161	0	MSTRG.1386	+	UTL1386	intergenic	unannotated	antisense	antisense	SMIM12	NONE	0	0	0	0	0	0	121	0	1
chr1	34859888	34865561	0	MSTRG.1385	-	UTL1385	intergenic	unannotated	readthrough	readthrough	DLGAP3	LINE	25.18248175182482	0	0	0	0	0	5673	0	1
chr1	34882978	34883024	0	MSTRG.1387	+	UTL1387	intergenic	unannotated	repeat	LINE	DLGAP3	LINE	100	0	0	0	0	0	46	0	1
chr1	34939750	34939955	0	MSTRG.1388	-	UTL1388	intergenic	unannotated	intergenic	intergenic	DLGAP3	ambiguous	42.857142857142854	0	0	0	0	0	205	0	1
chr1	34979484	34979659	0	MSTRG.1389	+	UTL1389	intergenic	unannotated	antisense	antisense	AC114490.3	NONE	0	0	0	0	0	0	175	0	1
chr1	35049214	35049573	0	MSTRG.1390	-	UTL1390	intergenic	unannotated	repeat	LINE	ZMYM1	LINE	84.21052631578947	0	0	0	0	0	359	0	1
chr1	35101713	35101813	0	MSTRG.1391	-	UTL1391	intergenic	unannotated	repeat	SINE	ZMYM1	SINE	100	0	0	0	0	0	100	0	1
chr1	35115712	35122076	0	MSTRG.1392	+	UTL1392	intergenic	unannotated	readthrough	readthrough	ZMYM1	SINE	32.025193798449614	0	0	0	0	0	6364	0	1
chr1	35133947	35134006	0	MSTRG.1393	-	UTL1393	intergenic	unannotated	repeat	LTR	ZMYM1	LTR	100	0	0	0	0	0	59	0	1
chr1	35149135	35149302	0	MSTRG.1394	-	UTL1394	intergenic	unannotated	intergenic	intergenic	SFPQ	NONE	0	0	0	0	0	0	167	0	1
chr1	35157068	35157491	0	MSTRG.1395	-	UTL1395	intergenic	unannotated	intergenic	intergenic	SFPQ	SINE	30.303030303030305	0	0	0	0	0	423	0	1
chr1	35158213	35158461	0	MSTRG.1396	+	UTL1396	intergenic	unannotated	intergenic	intergenic	SFPQ	NONE	0	0	0	0	0	0	248	0	1
chr1	35161837	35162184	0	MSTRG.1397	+	UTL1397	intergenic	unannotated	repeat	ambiguous	SFPQ	ambiguous	78.57142857142857	0	0	0	0	0	347	0	1
chr1	35167919	35176577	0	MSTRG.1398	-	UTL1398	intergenic	unannotated	readthrough	readthrough	SFPQ	SINE	19.539402662828355	0	0	0	0	0	8658	0	1
chr1	35193026	35197640	0	MSTRG.1399	+	UTL1399	intergenic	unannotated	cre	pELS	SFPQ	SINE	31.756756756756754	0	0	0	0	0	4614	0	1
chr1	35198707	35198915	0	MSTRG.1400	-	UTL1400	intergenic	unannotated	intergenic	intergenic	SFPQ	SINE	40	0	0	0	0	0	208	0	1
chr1	35208665	35208723	0	MSTRG.1401	+	UTL1401	intergenic	unannotated	intergenic	intergenic	SFPQ	NONE	0	0	0	0	0	0	58	0	1
chr1	35210994	35211231	0	MSTRG.1402	+	UTL1402	intergenic	unannotated	cre	dELS	SFPQ	NONE	0	0	0	0	0	0	237	0	1
chr1	35212401	35212569	0	MSTRG.1403	-	UTL1403	intergenic	unannotated	intergenic	intergenic	SFPQ	SINE	46.15384615384615	0	0	0	0	0	168	0	1
chr1	35216987	35217101	0	MSTRG.1404	+	UTL1404	intergenic	unannotated	repeat	SINE	SFPQ	SINE	95.65217391304348	0	0	0	0	0	114	0	1
chr1	35217359	35217390	0	MSTRG.1405	-	UTL1405	intergenic	unannotated	repeat	SINE	SFPQ	SINE	100	0	0	0	0	0	31	0	1
chr1	35220604	35221063	0	MSTRG.1406	-	UTL1406	intergenic	unannotated	repeat	SINE	SFPQ	SINE	90.11299435028248	0	0	0	0	0	459	0	1
chr1	35228790	35229001	0	MSTRG.1407	-	UTL1407	intergenic	unannotated	repeat	SINE	SFPQ	SINE	63.63636363636363	0	0	0	0	0	211	0	1
chr1	35230297	35230538	0	MSTRG.1408	-	UTL1408	intergenic	unannotated	repeat	ambiguous	SFPQ	ambiguous	75	0	0	0	0	0	241	0	1
chr1	35234346	35236930	0	MSTRG.1409	+	UTL1409	intergenic	unannotated	repeat	SINE	ZMYM4	SINE	51.82481751824818	0	0	0	0	0	2584	0	1
chr1	35258453	35259069	0	MSTRG.1410	-	UTL1410	intergenic	unannotated	intergenic	intergenic	ZMYM4	ambiguous	50	0	0	0	0	0	616	0	1
chr1	35264430	35269173	0	MSTRG.1411	-	UTL1411	intergenic	unannotated	cre	PLS	ZMYM4	SINE	22.22222222222222	0	0	0	0	0	4743	0	1
chr1	35281249	35281416	0	MSTRG.1412	-	UTL1412	intergenic	unannotated	antisense	antisense	ZMYM4	NONE	0	0	0	0	0	0	167	0	1
chr1	35324024	35324337	0	MSTRG.1413	-	UTL1413	intergenic	unannotated	repeat	LINE	ZMYM4	LINE	64.28571428571429	0	0	0	0	0	313	0	1
chr1	35326831	35327231	0	MSTRG.1414	-	UTL1414	intergenic	unannotated	repeat	ambiguous	ZMYM4	ambiguous	55.172413793103445	0	0	0	0	0	400	0	1
chr1	35328447	35328655	0	MSTRG.1415	-	UTL1415	intergenic	unannotated	antisense	antisense	ZMYM4	NONE	0	0	0	0	0	0	208	0	1
chr1	35389379	35392045	0	MSTRG.1416	-	UTL1416	intergenic	unannotated	antisense	antisense	ZMYM4	LTR	17.5	0	0	0	0	0	2666	0	1
chr1	35421933	35441917	0	MSTRG.1417	+	UTL1417	intergenic	unannotated	readthrough	readthrough	ZMYM4	SINE	18.565573770491802	0	0	0	0	0	19984	0	1
chr1	35477566	35477731	0	MSTRG.1418	+	UTL1418	intergenic	unannotated	repeat	ambiguous	KIAA0319L	ambiguous	61.53846153846154	0	0	0	0	0	165	0	1
chr1	35502230	35502414	0	MSTRG.1419	+	UTL1419	intergenic	unannotated	antisense	antisense	KIAA0319L	NONE	0	0	0	0	0	0	184	0	1
chr1	35567249	35571685	0	MSTRG.1420	+	UTL1420	intergenic	unannotated	readthrough	readthrough	NCDN	LINE	29.38689217758985	0	0	0	0	0	4436	0	1
chr1	35579270	35599747	0	MSTRG.1421	-	UTL1421	intergenic	unannotated	antisense	antisense	TFAP2E	LINE	18.446984627512812	0	0	0	0	0	20477	0	1
chr1	35641637	35643103	0	MSTRG.1422	+	UTL1422	intergenic	unannotated	cre	pELS	PSMB2	SINE	23.220973782771537	0	0	0	0	0	1466	0	1
chr1	35643392	35643908	0	MSTRG.1423	+	UTL1423	intergenic	unannotated	repeat	LINE	PSMB2	LINE	53.84615384615385	0	0	0	0	0	516	0	1
chr1	35648814	35648883	0	MSTRG.1424	-	UTL1424	intergenic	unannotated	repeat	SINE	PSMB2	SINE	100	0	0	0	0	0	69	0	1
chr1	35673301	35673737	0	MSTRG.1425	-	UTL1425	intergenic	unannotated	repeat	ambiguous	PSMB2	ambiguous	70.73170731707317	0	0	0	0	0	436	0	1
chr1	35686083	35686336	0	MSTRG.1426	+	UTL1426	intergenic	unannotated	intergenic	intergenic	C1orf216	ambiguous	50	0	0	0	0	0	253	0	1
chr1	35694693	35694840	0	MSTRG.1427	+	UTL1427	intergenic	unannotated	repeat	ambiguous	C1orf216	ambiguous	71.42857142857143	0	0	0	0	0	147	0	1
chr1	35697262	35697630	0	MSTRG.1428	+	UTL1428	intergenic	unannotated	repeat	ambiguous	C1orf216	ambiguous	70.27027027027027	0	0	0	0	0	368	0	1
chr1	35699874	35700353	0	MSTRG.1429	+	UTL1429	intergenic	unannotated	intergenic	intergenic	C1orf216	ambiguous	43.90243902439025	0	0	0	0	0	479	0	1
chr1	35704996	35705084	0	MSTRG.1430	+	UTL1430	intergenic	unannotated	intergenic	intergenic	C1orf216	NONE	0	0	0	0	0	0	88	0	1
chr1	35710287	35714028	0	MSTRG.1431	-	UTL1431	intergenic	unannotated	readthrough	readthrough	C1orf216	SINE	33.91812865497076	0	0	0	0	0	3741	0	1
chr1	35719322	35720382	0	MSTRG.1432	-	UTL1432	intergenic	unannotated	readthrough	readthrough	C1orf216	ambiguous	7.6923076923076925	0	0	0	0	0	1060	0	1
chr1	35746557	35746606	0	MSTRG.1433	+	UTL1433	intergenic	unannotated	antisense	antisense	CLSPN	NONE	0	0	0	0	0	0	49	0	1
chr1	35747310	35747483	0	MSTRG.1434	+	UTL1434	intergenic	unannotated	antisense	antisense	CLSPN	SINE	23.52941176470588	0	0	0	0	0	173	0	1
chr1	35759695	35759851	0	MSTRG.1435	+	UTL1435	intergenic	unannotated	antisense	antisense	CLSPN	NONE	0	0	0	0	0	0	156	0	1
chr1	35768143	35768416	0	MSTRG.1436	+	UTL1436	intergenic	unannotated	antisense	antisense	CLSPN	SINE	43.75	0	0	0	0	0	273	0	1
chr1	35771966	35772159	0	MSTRG.1437	-	UTL1437	intergenic	unannotated	intergenic	intergenic	CLSPN	NONE	0	0	0	0	0	0	193	0	1
chr1	35779842	35780061	0	MSTRG.1438	-	UTL1438	intergenic	unannotated	intergenic	intergenic	CLSPN	ambiguous	50	0	0	0	0	0	219	0	1
chr1	35814830	35815024	0	MSTRG.1439	-	UTL1439	intergenic	unannotated	antisense	antisense	AGO4	SINE	33.33333333333333	0	0	0	0	0	194	0	1
chr1	35857853	35863510	0	MSTRG.1440	+	UTL1440	intergenic	unannotated	readthrough	readthrough	AGO4	LINE	25.735294117647058	0	0	0	0	0	5657	0	1
chr1	35864877	35864935	0	MSTRG.1441	-	UTL1441	intergenic	unannotated	intergenic	intergenic	AGO1	NONE	0	0	0	0	0	0	58	0	1
chr1	35867408	35868006	0	MSTRG.1442	-	UTL1442	intergenic	unannotated	repeat	ambiguous	AGO1	ambiguous	63.33333333333333	0	0	0	0	0	598	0	1
chr1	35870257	35870456	0	MSTRG.1443	-	UTL1443	intergenic	unannotated	repeat	SINE	AGO1	SINE	75	0	0	0	0	0	199	0	1
chr1	35889186	35889241	0	MSTRG.1444	-	UTL1444	intergenic	unannotated	antisense	antisense	AGO1	NONE	0	0	0	0	0	0	55	0	1
chr1	35930327	35930913	0	MSTRG.1445	+	UTL1445	intergenic	unannotated	cre	pELS	AGO1	LINE	48.34437086092716	0	0	0	0	0	586	0	1
chr1	35961749	35961821	0	MSTRG.1446	-	UTL1446	intergenic	unannotated	antisense	antisense	AGO3	NONE	0	0	0	0	0	0	72	0	1
chr1	36056619	36056738	0	MSTRG.1447	-	UTL1447	intergenic	unannotated	repeat	SINE	AGO3	SINE	100	0	0	0	0	0	119	0	1
chr1	36073049	36073276	0	MSTRG.1448	-	UTL1448	intergenic	unannotated	intergenic	intergenic	AGO3	ambiguous	30.434782608695656	0	0	0	0	0	227	0	1
chr1	36073865	36074347	0	MSTRG.1449	-	UTL1449	intergenic	unannotated	repeat	SINE	AGO3	SINE	74.35897435897436	0	0	0	0	0	482	0	1
chr1	36077972	36078703	0	MSTRG.1450	+	UTL1450	intergenic	unannotated	intergenic	intergenic	TEKT2	ambiguous	45.83333333333333	0	0	0	0	0	731	0	1
chr1	36079712	36079958	0	MSTRG.1451	+	UTL1451	intergenic	unannotated	repeat	SINE	TEKT2	SINE	94.5945945945946	0	0	0	0	0	246	0	1
chr1	36093819	36097840	0	MSTRG.1452	+	UTL1452	intergenic	unannotated	readthrough	readthrough	ADPRHL2	ambiguous	1.13314447592068	0	0	0	0	0	4021	0	1
chr1	36101210	36101298	0	MSTRG.1453	+	UTL1453	intergenic	unannotated	repeat	LINE	COL8A2	LINE	100	0	0	0	0	0	88	0	1
chr1	36106385	36106427	0	MSTRG.1454	+	UTL1454	intergenic	unannotated	antisense	antisense	COL8A2	NONE	0	0	0	0	0	0	42	0	1
chr1	36127270	36127338	0	MSTRG.1455	+	UTL1455	intergenic	unannotated	intergenic	intergenic	COL8A2	NONE	0	0	0	0	0	0	68	0	1
chr1	36134139	36136662	0	MSTRG.1456	-	UTL1456	intergenic	unannotated	readthrough	readthrough	TRAPPC3	SINE	14.56953642384106	0	0	0	0	0	2523	0	1
chr1	36180675	36191875	0	MSTRG.1457	+	UTL1457	intergenic	unannotated	readthrough	readthrough	MAP7D1	SINE	27.495908346972175	0	0	0	0	0	11200	0	1
chr1	36207729	36207905	0	MSTRG.1458	-	UTL1458	intergenic	unannotated	cre	dELS	THRAP3	SINE	50	0	0	0	0	0	176	0	1
chr1	36305218	36306573	0	MSTRG.1459	+	UTL1459	intergenic	unannotated	readthrough	readthrough	THRAP3	NONE	0	0	0	0	0	0	1355	0	1
chr1	36321016	36322150	0	MSTRG.1460	-	UTL1460	intergenic	unannotated	readthrough	readthrough	SH3D21	SINE	5.785123966942149	0	0	0	0	0	1134	0	1
chr1	36336326	36339779	0	MSTRG.1461	-	UTL1461	intergenic	unannotated	readthrough	readthrough	STK40	SINE	15.025906735751295	0	0	0	0	0	3453	0	1
chr1	36385910	36395390	0	MSTRG.1462	-	UTL1462	intergenic	unannotated	intergenic	intergenic	LSM10	SINE	18.07372175980975	0	0	0	0	0	9480	0	1
chr1	36397880	36399487	0	MSTRG.1463	+	UTL1463	intergenic	unannotated	cre	PLS	LSM10	LTR	35.294117647058826	0	0	0	0	0	1607	0	1
chr1	36400793	36403545	0	MSTRG.1464	+	UTL1464	intergenic	unannotated	cre	dELS	LSM10	LTR	27.77777777777778	0	0	0	0	0	2752	0	1
chr1	36403786	36427008	0	MSTRG.1466	+	UTL1466	intergenic	unannotated	antisense	antisense	OSCP1	SINE	21.844380403458214	0	0	0	0	0	23222	0	1
chr1	36427347	36438184	0	MSTRG.1465	+	UTL1465	intergenic	unannotated	antisense	antisense	OSCP1	SINE	29.908675799086758	0	0	0	0	0	10837	0	1
chr1	36450333	36455926	0	MSTRG.1467	-	UTL1467	intergenic	unannotated	intergenic	intergenic	OSCP1	SINE	18.30985915492958	0	0	0	0	0	5593	0	1
chr1	36463875	36468642	0	MSTRG.1468	+	UTL1468	intergenic	unannotated	cre	pELS	MRPS15	LTR	31.491712707182316	0	0	0	0	0	4767	0	1
chr1	36499075	36499300	0	MSTRG.1469	-	UTL1469	intergenic	unannotated	intergenic	intergenic	CSF3R	LINE	46.15384615384615	0	0	0	0	0	225	0	1
chr1	36509905	36509993	0	MSTRG.1470	+	UTL1470	intergenic	unannotated	intergenic	intergenic	CSF3R	NONE	0	0	0	0	0	0	88	0	1
chr1	36525623	36526215	0	MSTRG.1471	-	UTL1471	intergenic	unannotated	intergenic	intergenic	CSF3R	LINE	29.82456140350877	0	0	0	0	0	592	0	1
chr1	36526685	36526909	0	MSTRG.1472	-	UTL1472	intergenic	unannotated	repeat	ambiguous	CSF3R	ambiguous	100	0	0	0	0	0	224	0	1
chr1	36533725	36533818	0	MSTRG.1473	+	UTL1473	intergenic	unannotated	intergenic	intergenic	CSF3R	NONE	0	0	0	0	0	0	93	0	1
chr1	36579844	36579998	0	MSTRG.1475	-	UTL1475	intergenic	unannotated	intergenic	intergenic	CSF3R	ambiguous	41.66666666666667	0	0	0	0	0	154	0	1
chr1	36581009	36581133	0	MSTRG.1474	+	UTL1474	intergenic	unannotated	repeat	ambiguous	CSF3R	ambiguous	93.75	0	0	0	0	0	124	0	1
chr1	36594088	36594192	0	MSTRG.1476	-	UTL1476	intergenic	unannotated	intergenic	intergenic	CSF3R	NONE	0	0	0	0	0	0	104	0	1
chr1	36622478	36622555	0	MSTRG.1477	+	UTL1477	intergenic	unannotated	intergenic	intergenic	CSF3R	NONE	0	0	0	0	0	0	77	0	1
chr1	36633870	36633960	0	MSTRG.1478	+	UTL1478	intergenic	unannotated	intergenic	intergenic	CSF3R	NONE	0	0	0	0	0	0	90	0	1
chr1	36684910	36685087	0	MSTRG.1479	-	UTL1479	intergenic	unannotated	intergenic	intergenic	GRIK3	NONE	0	0	0	0	0	0	177	0	1
chr1	36697331	36697385	0	MSTRG.1480	+	UTL1480	intergenic	unannotated	repeat	SINE	GRIK3	SINE	85.71428571428571	0	0	0	0	0	54	0	1
chr1	36772350	36772659	0	MSTRG.1481	+	UTL1481	intergenic	unannotated	intergenic	intergenic	GRIK3	ambiguous	44.44444444444444	0	0	0	0	0	309	0	1
chr1	36772764	36772806	0	MSTRG.1482	-	UTL1482	intergenic	unannotated	intergenic	intergenic	GRIK3	NONE	0	0	0	0	0	0	42	0	1
chr1	36834539	36834603	0	MSTRG.1483	+	UTL1483	intergenic	unannotated	antisense	antisense	GRIK3	NONE	0	0	0	0	0	0	64	0	1
chr1	36909229	36909361	0	MSTRG.1484	+	UTL1484	intergenic	unannotated	antisense	antisense	GRIK3	NONE	0	0	0	0	0	0	132	0	1
chr1	36923436	36923559	0	MSTRG.1485	+	UTL1485	intergenic	unannotated	antisense	antisense	GRIK3	NONE	0	0	0	0	0	0	123	0	1
chr1	36961541	36961642	0	MSTRG.1486	+	UTL1486	intergenic	unannotated	antisense	antisense	GRIK3	SINE	50	0	0	0	0	0	101	0	1
chr1	36980543	36980587	0	MSTRG.1487	+	UTL1487	intergenic	unannotated	antisense	antisense	GRIK3	NONE	0	0	0	0	0	0	44	0	1
chr1	37014913	37017968	0	MSTRG.1488	+	UTL1488	intergenic	unannotated	antisense	antisense	GRIK3	SINE	46.15384615384615	0	0	0	0	0	3055	0	1
chr1	37035569	37035822	0	MSTRG.1489	-	UTL1489	intergenic	unannotated	cre	pELS	GRIK3	NONE	0	0	0	0	0	0	253	0	1
chr1	37054017	37054462	0	MSTRG.1490	+	UTL1490	intergenic	unannotated	intergenic	intergenic	GRIK3	NONE	0	0	0	0	0	0	445	0	1
chr1	37080778	37080815	0	MSTRG.1491	+	UTL1491	intergenic	unannotated	intergenic	intergenic	GRIK3	NONE	0	0	0	0	0	0	37	0	1
chr1	37108488	37108560	0	MSTRG.1492	+	UTL1492	intergenic	unannotated	intergenic	intergenic	GRIK3	NONE	0	0	0	0	0	0	72	0	1
chr1	37128265	37128313	0	MSTRG.1493	+	UTL1493	intergenic	unannotated	intergenic	intergenic	GRIK3	NONE	0	0	0	0	0	0	48	0	1
chr1	37144771	37144810	0	MSTRG.1494	-	UTL1494	intergenic	unannotated	intergenic	intergenic	GRIK3	NONE	0	0	0	0	0	0	39	0	1
chr1	37176347	37176460	0	MSTRG.1495	-	UTL1495	intergenic	unannotated	intergenic	intergenic	GRIK3	NONE	0	0	0	0	0	0	113	0	1
chr1	37184127	37184173	0	MSTRG.1496	+	UTL1496	intergenic	unannotated	repeat	ambiguous	GRIK3	ambiguous	83.33333333333334	0	0	0	0	0	46	0	1
chr1	37188525	37188663	0	MSTRG.1497	+	UTL1497	intergenic	unannotated	repeat	SINE	GRIK3	SINE	77.77777777777779	0	0	0	0	0	138	0	1
chr1	37193646	37193845	0	MSTRG.1498	-	UTL1498	intergenic	unannotated	intergenic	intergenic	GRIK3	NONE	0	0	0	0	0	0	199	0	1
chr1	37235476	37235616	0	MSTRG.1500	-	UTL1500	intergenic	unannotated	intergenic	intergenic	GRIK3	NONE	0	0	0	0	0	0	140	0	1
chr1	37255998	37256045	0	MSTRG.1499	-	UTL1499	intergenic	unannotated	cre	DNase-H3K4me3	ZC3H12A	NONE	0	0	0	0	0	0	47	0	1
chr1	37261443	37261510	0	MSTRG.1501	-	UTL1501	intergenic	unannotated	intergenic	intergenic	ZC3H12A	NONE	0	0	0	0	0	0	67	0	1
chr1	37311361	37311475	0	MSTRG.1502	+	UTL1502	intergenic	unannotated	antisense	antisense	ZC3H12A	NONE	0	0	0	0	0	0	114	0	1
chr1	37324109	37324663	0	MSTRG.1503	+	UTL1503	intergenic	unannotated	antisense	antisense	ZC3H12A	SINE	46.478873239436616	0	0	0	0	0	554	0	1
chr1	37325791	37326991	0	MSTRG.1504	+	UTL1504	intergenic	unannotated	intergenic	intergenic	ZC3H12A	DNA	5.284552845528456	0	0	0	0	0	1200	0	1
chr1	37327045	37327098	0	MSTRG.1505	-	UTL1505	intergenic	unannotated	intergenic	intergenic	ZC3H12A	NONE	0	0	0	0	0	0	53	0	1
chr1	37367897	37367938	0	MSTRG.1506	-	UTL1506	intergenic	unannotated	intergenic	intergenic	ZC3H12A	NONE	0	0	0	0	0	0	41	0	1
chr1	37376892	37377055	0	MSTRG.1507	+	UTL1507	intergenic	unannotated	repeat	LINE	ZC3H12A	LINE	100	0	0	0	0	0	163	0	1
chr1	37384182	37384659	0	MSTRG.1508	+	UTL1508	intergenic	unannotated	intergenic	intergenic	ZC3H12A	ambiguous	50	0	0	0	0	0	477	0	1
chr1	37388196	37388446	0	MSTRG.1509	-	UTL1509	intergenic	unannotated	intergenic	intergenic	ZC3H12A	SINE	29.411764705882355	0	0	0	0	0	250	0	1
chr1	37400673	37400726	0	MSTRG.1510	-	UTL1510	intergenic	unannotated	intergenic	intergenic	ZC3H12A	NONE	0	0	0	0	0	0	53	0	1
chr1	37432242	37432578	0	MSTRG.1511	+	UTL1511	intergenic	unannotated	intergenic	intergenic	ZC3H12A	SINE	42.30769230769231	0	0	0	0	0	336	0	1
chr1	37452847	37452906	0	MSTRG.1512	+	UTL1512	intergenic	unannotated	cre	dELS	ZC3H12A	NONE	0	0	0	0	0	0	59	0	1
chr1	37469565	37469613	0	MSTRG.1513	+	UTL1513	intergenic	unannotated	antisense	antisense	ZC3H12A	NONE	0	0	0	0	0	0	48	0	1
chr1	37481299	37492716	0	MSTRG.1514	-	UTL1514	intergenic	unannotated	readthrough	readthrough	ZC3H12A	SINE	23.61546499477534	0	0	0	0	0	11417	0	1
chr1	37514890	37516938	0	MSTRG.1515	+	UTL1515	intergenic	unannotated	cre	PLS	MEAF6	SINE	69.81981981981981	0	0	0	0	0	2048	0	1
chr1	37521488	37521652	0	MSTRG.1516	-	UTL1516	intergenic	unannotated	intergenic	intergenic	MEAF6	ambiguous	33.33333333333333	0	0	0	0	0	164	0	1
chr1	37530562	37530875	0	MSTRG.1517	+	UTL1517	intergenic	unannotated	repeat	LTR	SNIP1	LTR	63.888888888888886	0	0	0	0	0	313	0	1
chr1	37531300	37534511	0	MSTRG.1518	-	UTL1518	intergenic	unannotated	readthrough	readthrough	SNIP1	SINE	50	0	0	0	0	0	3211	0	1
chr1	37558722	37566976	0	MSTRG.1519	-	UTL1519	intergenic	unannotated	readthrough	readthrough	DNALI1	SINE	9.900990099009901	0	0	0	0	0	8254	0	1
chr1	37601162	37601220	0	MSTRG.1520	-	UTL1520	intergenic	unannotated	antisense	antisense	GNL2	NONE	0	0	0	0	0	0	58	0	1
chr1	37636864	37637113	0	MSTRG.1521	+	UTL1521	intergenic	unannotated	repeat	SINE	RSPO1	SINE	83.83838383838383	0	0	0	0	0	249	0	1
chr1	37650525	37650566	0	MSTRG.1522	-	UTL1522	intergenic	unannotated	intergenic	intergenic	RSPO1	NONE	0	0	0	0	0	0	41	0	1
chr1	37664394	37665015	0	MSTRG.1523	+	UTL1523	intergenic	unannotated	repeat	ambiguous	C1orf109	ambiguous	58.69565217391305	0	0	0	0	0	621	0	1
chr1	37674885	37675026	0	MSTRG.1524	-	UTL1524	intergenic	unannotated	repeat	ambiguous	C1orf109	ambiguous	75	0	0	0	0	0	141	0	1
chr1	37678190	37681724	0	MSTRG.1525	-	UTL1525	intergenic	unannotated	readthrough	readthrough	C1orf109	LINE	16.412213740458014	0	0	0	0	0	3534	0	1
chr1	37709194	37709235	0	MSTRG.1526	-	UTL1526	intergenic	unannotated	antisense	antisense	CDCA8	NONE	0	0	0	0	0	0	41	0	1
chr1	37709614	37713739	0	MSTRG.1527	+	UTL1527	intergenic	unannotated	readthrough	readthrough	CDCA8	SINE	15.384615384615385	0	0	0	0	0	4125	0	1
chr1	37742737	37742854	0	MSTRG.1528	+	UTL1528	intergenic	unannotated	antisense	antisense	EPHA10	NONE	0	0	0	0	0	0	117	0	1
chr1	37781109	37781258	0	MSTRG.1529	-	UTL1529	intergenic	unannotated	intergenic	intergenic	MANEAL	LINE	33.33333333333333	0	0	0	0	0	149	0	1
chr1	37800738	37803126	0	MSTRG.1530	-	UTL1530	intergenic	unannotated	readthrough	readthrough	MANEAL	SINE	37.54045307443366	0	0	0	0	0	2388	0	1
chr1	37809341	37815449	0	MSTRG.1531	+	UTL1531	intergenic	unannotated	readthrough	readthrough	C1orf122	SINE	1.55902004454343	0	0	0	0	0	6108	0	1
chr1	37850323	37850407	0	MSTRG.1532	+	UTL1532	intergenic	unannotated	antisense	antisense	MTF1	NONE	0	0	0	0	0	0	84	0	1
chr1	37859510	37860847	0	MSTRG.1533	-	UTL1533	intergenic	unannotated	readthrough	readthrough	MTF1	NONE	0	0	0	0	0	0	1337	0	1
chr1	37954005	37957173	0	MSTRG.1534	-	UTL1534	intergenic	unannotated	readthrough	readthrough	SF3A3	SINE	27.876106194690266	0	0	0	0	0	3168	0	1
chr1	37989030	37989502	0	MSTRG.1535	+	UTL1535	intergenic	unannotated	cre	pELS	SF3A3	SINE	37.5	0	0	0	0	0	472	0	1
chr1	37990801	37996930	0	MSTRG.1536	-	UTL1536	intergenic	unannotated	readthrough	readthrough	SF3A3	SINE	22.943722943722943	0	0	0	0	0	6129	0	1
chr1	38017605	38017673	0	MSTRG.1537	-	UTL1537	intergenic	unannotated	antisense	antisense	UTP11	NONE	0	0	0	0	0	0	68	0	1
chr1	38024731	38044768	0	MSTRG.1538	+	UTL1538	intergenic	unannotated	readthrough	readthrough	UTP11	SINE	10.714285714285714	0	0	0	0	0	20037	0	1
chr1	38047091	38047328	0	MSTRG.1539	+	UTL1539	intergenic	unannotated	cre	PLS	POU3F1	NONE	0	0	0	0	0	0	237	0	1
chr1	38053407	38053437	0	MSTRG.1540	-	UTL1540	intergenic	unannotated	cre	dELS	POU3F1	NONE	0	0	0	0	0	0	30	0	1
chr1	38082336	38082383	0	MSTRG.1541	-	UTL1541	intergenic	unannotated	antisense	antisense	POU3F1	NONE	0	0	0	0	0	0	47	0	1
chr1	38119015	38126184	0	MSTRG.1542	+	UTL1542	intergenic	unannotated	readthrough	readthrough	POU3F1	DNA	12.021857923497267	0	0	0	0	0	7169	0	1
chr1	38169977	38170144	0	MSTRG.1543	-	UTL1543	intergenic	unannotated	repeat	SINE	POU3F1	SINE	100	0	0	0	0	0	167	0	1
chr1	38174791	38175101	0	MSTRG.1544	+	UTL1544	intergenic	unannotated	repeat	SINE	POU3F1	SINE	86.48648648648648	0	0	0	0	0	310	0	1
chr1	38195535	38195577	0	MSTRG.1545	+	UTL1545	intergenic	unannotated	intergenic	intergenic	POU3F1	NONE	0	0	0	0	0	0	42	0	1
chr1	38222382	38222484	0	MSTRG.1546	-	UTL1546	intergenic	unannotated	intergenic	intergenic	POU3F1	NONE	0	0	0	0	0	0	102	0	1
chr1	38226403	38226702	0	MSTRG.1547	+	UTL1547	intergenic	unannotated	repeat	SINE	POU3F1	SINE	63.63636363636363	0	0	0	0	0	299	0	1
chr1	38253317	38253592	0	MSTRG.1548	-	UTL1548	intergenic	unannotated	intergenic	intergenic	POU3F1	NONE	0	0	0	0	0	0	275	0	1
chr1	38267340	38267397	0	MSTRG.1549	+	UTL1549	intergenic	unannotated	intergenic	intergenic	POU3F1	NONE	0	0	0	0	0	0	57	0	1
chr1	38268388	38270675	0	MSTRG.1550	-	UTL1550	intergenic	unannotated	cre	dELS	POU3F1	SINE	21.929824561403507	0	0	0	0	0	2287	0	1
chr1	38287695	38287738	0	MSTRG.1551	+	UTL1551	intergenic	unannotated	intergenic	intergenic	POU3F1	NONE	0	0	0	0	0	0	43	0	1
chr1	38299139	38299224	0	MSTRG.1552	+	UTL1552	intergenic	unannotated	intergenic	intergenic	POU3F1	NONE	0	0	0	0	0	0	85	0	1
chr1	38317168	38383979	0	MSTRG.1553	-	UTL1553	intergenic	unannotated	readthrough	readthrough	POU3F1	LINE	23.788546255506606	0	0	0	0	0	66811	0	1
chr1	38425444	38455498	0	MSTRG.1554	+	UTL1554	intergenic	unannotated	repeat	LTR	POU3F1	LTR	52.770208900999094	0	0	0	0	0	30054	0	1
chr1	38490947	38491097	0	MSTRG.1555	-	UTL1555	intergenic	unannotated	antisense	antisense	RRAGC	SINE	50	0	0	0	0	0	150	0	1
chr1	38526662	38526856	0	MSTRG.1556	+	UTL1556	intergenic	unannotated	intergenic	intergenic	RRAGC	SINE	41.66666666666667	0	0	0	0	0	194	0	1
chr1	38546383	38546448	0	MSTRG.1557	+	UTL1557	intergenic	unannotated	intergenic	intergenic	RRAGC	NONE	0	0	0	0	0	0	65	0	1
chr1	38562594	38562677	0	MSTRG.1558	+	UTL1558	intergenic	unannotated	intergenic	intergenic	RRAGC	ambiguous	30	0	0	0	0	0	83	0	1
chr1	38571714	38571779	0	MSTRG.1559	-	UTL1559	intergenic	unannotated	intergenic	intergenic	RRAGC	NONE	0	0	0	0	0	0	65	0	1
chr1	38612498	38612641	0	MSTRG.1560	+	UTL1560	intergenic	unannotated	repeat	SINE	RRAGC	SINE	100	0	0	0	0	0	143	0	1
chr1	38618470	38618673	0	MSTRG.1561	+	UTL1561	intergenic	unannotated	repeat	SINE	RRAGC	SINE	85.71428571428571	0	0	0	0	0	203	0	1
chr1	38711083	38711277	0	MSTRG.1562	+	UTL1562	intergenic	unannotated	repeat	SINE	RRAGC	SINE	59.03307888040712	0	0	0	0	0	194	0	1
chr1	38741612	38741727	0	MSTRG.1563	+	UTL1563	intergenic	unannotated	cre	dELS	RRAGC	SINE	90	0	0	0	0	0	115	0	1
chr1	38778165	38778454	0	MSTRG.1564	+	UTL1564	intergenic	unannotated	repeat	SINE	RRAGC	SINE	89.38714499252616	0	0	0	0	0	289	0	1
chr1	38834292	38838276	0	MSTRG.1565	-	UTL1565	intergenic	unannotated	readthrough	readthrough	RRAGC	SINE	13.333333333333334	0	0	0	0	0	3984	0	1
chr1	38927146	38927641	0	MSTRG.1566	+	UTL1566	intergenic	unannotated	repeat	SINE	RHBDL2	SINE	51.94174757281553	0	0	0	0	0	495	0	1
chr1	38931371	38931570	0	MSTRG.1567	+	UTL1567	intergenic	unannotated	antisense	antisense	RHBDL2	ambiguous	31.25	0	0	0	0	0	199	0	1
chr1	38934720	38934976	0	MSTRG.1568	+	UTL1568	intergenic	unannotated	repeat	SINE	RHBDL2	SINE	80	0	0	0	0	0	256	0	1
chr1	38936228	38936257	0	MSTRG.1569	+	UTL1569	intergenic	unannotated	antisense	antisense	RHBDL2	NONE	0	0	0	0	0	0	29	0	1
chr1	38953876	38953958	0	MSTRG.1570	-	UTL1570	intergenic	unannotated	cre	dELS	RHBDL2	SINE	66.66666666666666	0	0	0	0	0	82	0	1
chr1	38955879	38956151	0	MSTRG.1571	+	UTL1571	intergenic	unannotated	intergenic	intergenic	RHBDL2	SINE	42.857142857142854	0	0	0	0	0	272	0	1
chr1	38959983	38960419	0	MSTRG.1572	+	UTL1572	intergenic	unannotated	intergenic	intergenic	RHBDL2	ambiguous	16.292134831460675	0	0	0	0	0	436	0	1
chr1	38963670	38963992	0	MSTRG.1573	+	UTL1573	intergenic	unannotated	intergenic	intergenic	RHBDL2	SINE	50	0	0	0	0	0	322	0	1
chr1	38970590	38970654	0	MSTRG.1574	-	UTL1574	intergenic	unannotated	repeat	ambiguous	AKIRIN1	ambiguous	66.66666666666666	0	0	0	0	0	64	0	1
chr1	38981991	38982099	0	MSTRG.1575	-	UTL1575	intergenic	unannotated	repeat	SINE	AKIRIN1	SINE	100	0	0	0	0	0	108	0	1
chr1	38988689	38990884	0	MSTRG.1576	-	UTL1576	intergenic	unannotated	cre	pELS	AKIRIN1	DNA	19.047619047619047	0	0	0	0	0	2195	0	1
chr1	39005858	39019224	0	MSTRG.1577	+	UTL1577	intergenic	unannotated	intergenic	intergenic	AKIRIN1	SINE	30.54060978734307	0	0	0	0	0	13366	0	1
chr1	39022702	39023382	0	MSTRG.1578	+	UTL1578	intergenic	unannotated	repeat	DNA	NDUFS5	DNA	52.38095238095239	0	0	0	0	0	680	0	1
chr1	39034499	39069103	0	MSTRG.1579	+	UTL1579	intergenic	unannotated	readthrough	readthrough	NDUFS5	LINE	32.95019157088122	0	0	0	0	0	34604	0	1
chr1	39079515	39079597	0	MSTRG.1580	-	UTL1580	intergenic	unannotated	intergenic	intergenic	MACF1	NONE	0	0	0	0	0	0	82	0	1
chr1	39092748	39093020	0	MSTRG.1581	-	UTL1581	intergenic	unannotated	antisense	antisense	MACF1	SINE	50	0	0	0	0	0	272	0	1
chr1	39102188	39104966	0	MSTRG.1582	-	UTL1582	intergenic	unannotated	cre	dELS	MACF1	DNA	6.161137440758294	0	0	0	0	0	2778	0	1
chr1	39161897	39162225	0	MSTRG.1583	-	UTL1583	intergenic	unannotated	repeat	SINE	MACF1	SINE	92.5	0	0	0	0	0	328	0	1
chr1	39169617	39169765	0	MSTRG.1584	-	UTL1584	intergenic	unannotated	repeat	LINE	MACF1	LINE	72.72727272727273	0	0	0	0	0	148	0	1
chr1	39264296	39264734	0	MSTRG.1585	-	UTL1585	intergenic	unannotated	antisense	antisense	MACF1	ambiguous	47.82608695652174	0	0	0	0	0	438	0	1
chr1	39283974	39284125	0	MSTRG.1586	-	UTL1586	intergenic	unannotated	antisense	antisense	MACF1	NONE	0	0	0	0	0	0	151	0	1
chr1	39323797	39323878	0	MSTRG.1587	-	UTL1587	intergenic	unannotated	antisense	antisense	MACF1	NONE	0	0	0	0	0	0	81	0	1
chr1	39392200	39395772	0	MSTRG.1588	-	UTL1588	intergenic	unannotated	cre	dELS	MACF1	SINE	18.11023622047244	0	0	0	0	0	3572	0	1
chr1	39396800	39398811	0	MSTRG.1589	-	UTL1589	intergenic	unannotated	cre	dELS	MACF1	SINE	33.33333333333333	0	0	0	0	0	2011	0	1
chr1	39407023	39408706	0	MSTRG.1590	-	UTL1590	intergenic	unannotated	cre	pELS	MACF1	LINE	8.403361344537815	0	0	0	0	0	1683	0	1
chr1	39486987	39491409	0	MSTRG.1591	+	UTL1591	intergenic	unannotated	readthrough	readthrough	MACF1	SINE	36.29943502824859	0	0	0	0	0	4422	0	1
chr1	39506165	39506380	0	MSTRG.1592	-	UTL1592	intergenic	unannotated	repeat	ambiguous	BMP8A	ambiguous	71.42857142857143	0	0	0	0	0	215	0	1
chr1	39522129	39522339	0	MSTRG.1593	-	UTL1593	intergenic	unannotated	readthrough	readthrough	BMP8A	NONE	0	0	0	0	0	0	210	0	1
chr1	39533356	39533493	0	MSTRG.1594	+	UTL1594	intergenic	unannotated	repeat	ambiguous	BMP8A	ambiguous	80	0	0	0	0	0	137	0	1
chr1	39543052	39543532	0	MSTRG.1595	+	UTL1595	intergenic	unannotated	cre	pELS	BMP8A	SINE	53.46153846153846	0	0	0	0	0	480	0	1
chr1	39559549	39561002	0	MSTRG.1596	-	UTL1596	intergenic	unannotated	readthrough	readthrough	PABPC4	SINE	12.734082397003746	0	0	0	0	0	1453	0	1
chr1	39590119	39590360	0	MSTRG.1597	+	UTL1597	intergenic	unannotated	repeat	ambiguous	PABPC4	ambiguous	83.33333333333334	0	0	0	0	0	241	0	1
chr1	39594253	39594316	0	MSTRG.1598	+	UTL1598	intergenic	unannotated	intergenic	intergenic	PABPC4	NONE	0	0	0	0	0	0	63	0	1
chr1	39606550	39606742	0	MSTRG.1599	+	UTL1599	intergenic	unannotated	cre	dELS	HEYL	ambiguous	58.82352941176471	0	0	0	0	0	192	0	1
chr1	39622903	39623073	0	MSTRG.1600	-	UTL1600	intergenic	unannotated	intergenic	intergenic	HEYL	NONE	0	0	0	0	0	0	170	0	1
chr1	39654821	39655075	0	MSTRG.1601	-	UTL1601	intergenic	unannotated	repeat	ambiguous	NT5C1A	ambiguous	52.63157894736842	0	0	0	0	0	254	0	1
chr1	39737498	39738760	0	MSTRG.1602	-	UTL1602	intergenic	unannotated	cre	PLS	PPIE	LTR	30.23255813953488	0	0	0	0	0	1262	0	1
chr1	39747451	39747523	0	MSTRG.1603	-	UTL1603	intergenic	unannotated	repeat	ambiguous	PPIE	ambiguous	100	0	0	0	0	0	72	0	1
chr1	39779448	39779489	0	MSTRG.1604	+	UTL1604	intergenic	unannotated	antisense	antisense	BMP8B	NONE	0	0	0	0	0	0	41	0	1
chr1	39788573	39788620	0	MSTRG.1605	+	UTL1605	intergenic	unannotated	cre	pELS	BMP8B	NONE	0	0	0	0	0	0	47	0	1
chr1	39792818	39793053	0	MSTRG.1606	-	UTL1606	intergenic	unannotated	intergenic	intergenic	BMP8B	LINE	30.76923076923077	0	0	0	0	0	235	0	1
chr1	39823220	39838319	0	MSTRG.1607	-	UTL1607	intergenic	unannotated	intergenic	intergenic	TRIT1	LINE	22.668481960517358	0	0	0	0	0	15099	0	1
chr1	39883573	39885504	0	MSTRG.1608	+	UTL1608	intergenic	unannotated	cre	PLS	TRIT1	SINE	40.41811846689895	0	0	0	0	0	1931	0	1
chr1	39886220	39886646	0	MSTRG.1609	+	UTL1609	intergenic	unannotated	repeat	SINE	TRIT1	SINE	51.724137931034484	0	0	0	0	0	426	0	1
chr1	39889950	39895620	0	MSTRG.1610	-	UTL1610	intergenic	unannotated	readthrough	readthrough	MYCL	SINE	36.71641791044776	0	0	0	0	0	5670	0	1
chr1	39925242	39925455	0	MSTRG.1611	+	UTL1611	intergenic	unannotated	repeat	SINE	MYCL	SINE	88.23529411764706	0	0	0	0	0	213	0	1
chr1	39950557	39950715	0	MSTRG.1612	+	UTL1612	intergenic	unannotated	intergenic	intergenic	MFSD2A	NONE	0	0	0	0	0	0	158	0	1
chr1	39969844	39973156	0	MSTRG.1613	+	UTL1613	intergenic	unannotated	readthrough	readthrough	MFSD2A	SINE	43.63636363636363	0	0	0	0	0	3312	0	1
chr1	39974988	39977090	0	MSTRG.1614	-	UTL1614	intergenic	unannotated	cre	dELS	MFSD2A	SINE	50.955414012738856	0	0	0	0	0	2102	0	1
chr1	39979362	39979629	0	MSTRG.1615	+	UTL1615	intergenic	unannotated	repeat	ambiguous	MFSD2A	ambiguous	90	0	0	0	0	0	267	0	1
chr1	39983096	39983248	0	MSTRG.1616	-	UTL1616	intergenic	unannotated	repeat	ambiguous	MFSD2A	ambiguous	70.58823529411765	0	0	0	0	0	152	0	1
chr1	39989342	39989613	0	MSTRG.1617	-	UTL1617	intergenic	unannotated	repeat	ambiguous	MFSD2A	ambiguous	64.28571428571429	0	0	0	0	0	271	0	1
chr1	40005241	40005282	0	MSTRG.1618	-	UTL1618	intergenic	unannotated	intergenic	intergenic	CAP1	NONE	0	0	0	0	0	0	41	0	1
chr1	40013956	40014057	0	MSTRG.1619	+	UTL1619	intergenic	unannotated	repeat	SINE	CAP1	SINE	88.23529411764706	0	0	0	0	0	101	0	1
chr1	40032364	40040882	0	MSTRG.1620	-	UTL1620	intergenic	unannotated	cre	pELS	CAP1	SINE	25.75250836120401	0	0	0	0	0	8518	0	1
chr1	40044786	40045223	0	MSTRG.1621	-	UTL1621	intergenic	unannotated	repeat	ambiguous	CAP1	ambiguous	100	0	0	0	0	0	437	0	1
chr1	40047933	40048111	0	MSTRG.1622	-	UTL1622	intergenic	unannotated	antisense	antisense	CAP1	SINE	50	0	0	0	0	0	178	0	1
chr1	40053310	40053713	0	MSTRG.1623	-	UTL1623	intergenic	unannotated	repeat	SINE	CAP1	SINE	93.33333333333333	0	0	0	0	0	403	0	1
chr1	40072458	40079965	0	MSTRG.1624	+	UTL1624	intergenic	unannotated	readthrough	readthrough	CAP1	SINE	15.782493368700266	0	0	0	0	0	7507	0	1
chr1	40128952	40129200	0	MSTRG.1625	-	UTL1625	intergenic	unannotated	intergenic	intergenic	PPT1	LINE	42.857142857142854	0	0	0	0	0	248	0	1
chr1	40159874	40161258	0	MSTRG.1626	-	UTL1626	intergenic	unannotated	cre	PLS	RLF	LINE	38.70967741935484	0	0	0	0	0	1384	0	1
chr1	40240808	40246019	0	MSTRG.1627	+	UTL1627	intergenic	unannotated	readthrough	readthrough	RLF	SINE	20.500595947556615	0	0	0	0	0	5211	0	1
chr1	40253142	40256542	0	MSTRG.1628	-	UTL1628	intergenic	unannotated	readthrough	readthrough	TMCO2	LINE	31.024096385542173	0	0	0	0	0	3400	0	1
chr1	40267786	40267823	0	MSTRG.1629	-	UTL1629	intergenic	unannotated	antisense	antisense	ZMPSTE24	NONE	0	0	0	0	0	0	37	0	1
chr1	40294031	40299313	0	MSTRG.1630	+	UTL1630	intergenic	unannotated	readthrough	readthrough	ZMPSTE24	SINE	26.18384401114206	0	0	0	0	0	5282	0	1
chr1	40306132	40306181	0	MSTRG.1631	+	UTL1631	intergenic	unannotated	antisense	antisense	COL9A2	NONE	0	0	0	0	0	0	49	0	1
chr1	40320887	40321160	0	MSTRG.1632	+	UTL1632	intergenic	unannotated	intergenic	intergenic	COL9A2	ambiguous	50	0	0	0	0	0	273	0	1
chr1	40325883	40326184	0	MSTRG.1633	+	UTL1633	intergenic	unannotated	repeat	ambiguous	COL9A2	ambiguous	55.55555555555556	0	0	0	0	0	301	0	1
chr1	40353675	40353827	0	MSTRG.1634	-	UTL1634	intergenic	unannotated	repeat	DNA	SMAP2	DNA	57.14285714285714	0	0	0	0	0	152	0	1
chr1	40375876	40376033	0	MSTRG.1635	-	UTL1635	intergenic	unannotated	antisense	antisense	SMAP2	ambiguous	20	0	0	0	0	0	157	0	1
chr1	40378894	40379112	0	MSTRG.1636	-	UTL1636	intergenic	unannotated	repeat	ambiguous	SMAP2	ambiguous	100	0	0	0	0	0	218	0	1
chr1	40423132	40432687	0	MSTRG.1637	+	UTL1637	intergenic	unannotated	readthrough	readthrough	SMAP2	SINE	31.77004538577912	0	0	0	0	0	9555	0	1
chr1	40448821	40449193	0	MSTRG.1638	+	UTL1638	intergenic	unannotated	antisense	antisense	ZFP69B	SINE	48.78048780487805	0	0	0	0	0	372	0	1
chr1	40463547	40464458	0	MSTRG.1639	+	UTL1639	intergenic	unannotated	readthrough	readthrough	ZFP69B	SINE	53.76344086021505	0	0	0	0	0	911	0	1
chr1	40466630	40473139	0	MSTRG.1640	+	UTL1640	intergenic	unannotated	readthrough	readthrough	ZFP69B	LINE	24.25925925925926	0	0	0	0	0	6509	0	1
chr1	40477173	40493286	0	MSTRG.1641	-	UTL1641	intergenic	unannotated	readthrough	readthrough	ZFP69	LINE	32.13457076566125	0	0	0	0	0	16113	0	1
chr1	40496205	40496753	0	MSTRG.1642	+	UTL1642	intergenic	unannotated	readthrough	readthrough	ZFP69	SINE	57.14285714285714	0	0	0	0	0	548	0	1
chr1	40497011	40498017	0	MSTRG.1643	+	UTL1643	intergenic	unannotated	antisense	antisense	ZFP69	SINE	39.02439024390244	0	0	0	0	0	1006	0	1
chr1	40504695	40504954	0	MSTRG.1644	-	UTL1644	intergenic	unannotated	intergenic	intergenic	EXO5	NONE	0	0	0	0	0	0	259	0	1
chr1	40516470	40531498	0	MSTRG.1645	+	UTL1645	intergenic	unannotated	readthrough	readthrough	EXO5	LINE	29.30591259640103	0	0	0	0	0	15028	0	1
chr1	40548131	40548352	0	MSTRG.1646	-	UTL1646	intergenic	unannotated	antisense	antisense	ZNF684	ambiguous	17.647058823529413	0	0	0	0	0	221	0	1
chr1	40554301	40554409	0	MSTRG.1647	+	UTL1647	intergenic	unannotated	intergenic	intergenic	ZNF684	NONE	0	0	0	0	0	0	108	0	1
chr1	40568654	40568715	0	MSTRG.1648	+	UTL1648	intergenic	unannotated	intergenic	intergenic	ZNF684	NONE	0	0	0	0	0	0	61	0	1
chr1	40585998	40586450	0	MSTRG.1649	+	UTL1649	intergenic	unannotated	repeat	SINE	RIMS3	SINE	64.48598130841121	0	0	0	0	0	452	0	1
chr1	40600816	40600852	0	MSTRG.1650	-	UTL1650	intergenic	unannotated	intergenic	intergenic	RIMS3	NONE	0	0	0	0	0	0	36	0	1
chr1	40635256	40635297	0	MSTRG.1651	+	UTL1651	intergenic	unannotated	antisense	antisense	RIMS3	NONE	0	0	0	0	0	0	41	0	1
chr1	40686431	40686687	0	MSTRG.1652	+	UTL1652	intergenic	unannotated	repeat	ambiguous	NFYC	ambiguous	56.666666666666664	0	0	0	0	0	256	0	1
chr1	40687418	40690542	0	MSTRG.1653	-	UTL1653	intergenic	unannotated	readthrough	readthrough	NFYC	LTR	26.245059288537547	0	0	0	0	0	3124	0	1
chr1	40704027	40704174	0	MSTRG.1654	-	UTL1654	intergenic	unannotated	repeat	ambiguous	NFYC	ambiguous	75	0	0	0	0	0	147	0	1
chr1	40733735	40733989	0	MSTRG.1655	-	UTL1655	intergenic	unannotated	repeat	SINE	NFYC	SINE	73.33333333333333	0	0	0	0	0	254	0	1
chr1	40771438	40783851	0	MSTRG.1656	+	UTL1656	intergenic	unannotated	readthrough	readthrough	NFYC	LINE	18.397085610200364	0	0	0	0	0	12413	0	1
chr1	40857879	40861169	0	MSTRG.1657	-	UTL1657	intergenic	unannotated	readthrough	readthrough	CITED4	SINE	25	0	0	0	0	0	3290	0	1
chr1	40863203	40863340	0	MSTRG.1658	-	UTL1658	intergenic	unannotated	cre	pELS	CITED4	SINE	37.5	0	0	0	0	0	137	0	1
chr1	40879876	40879912	0	MSTRG.1659	-	UTL1659	intergenic	unannotated	intergenic	intergenic	CITED4	NONE	0	0	0	0	0	0	36	0	1
chr1	40880442	40880489	0	MSTRG.1660	-	UTL1660	intergenic	unannotated	intergenic	intergenic	CITED4	NONE	0	0	0	0	0	0	47	0	1
chr1	40882266	40882568	0	MSTRG.1661	-	UTL1661	intergenic	unannotated	intergenic	intergenic	CITED4	SINE	20	0	0	0	0	0	302	0	1
chr1	40908877	40909291	0	MSTRG.1662	-	UTL1662	intergenic	unannotated	repeat	SINE	CITED4	SINE	65.27777777777779	0	0	0	0	0	414	0	1
chr1	40911686	40912139	0	MSTRG.1663	+	UTL1663	intergenic	unannotated	intergenic	intergenic	CITED4	SINE	22.950819672131146	0	0	0	0	0	453	0	1
chr1	40913728	40913799	0	MSTRG.1664	+	UTL1664	intergenic	unannotated	intergenic	intergenic	CITED4	SINE	12.5	0	0	0	0	0	71	0	1
chr1	40944062	40944107	0	MSTRG.1665	-	UTL1665	intergenic	unannotated	repeat	SINE	CTPS1	SINE	100	0	0	0	0	0	45	0	1
chr1	40967117	40967232	0	MSTRG.1666	-	UTL1666	intergenic	unannotated	repeat	SINE	CTPS1	SINE	100	0	0	0	0	0	115	0	1
chr1	40969694	40969740	0	MSTRG.1667	-	UTL1667	intergenic	unannotated	intergenic	intergenic	CTPS1	NONE	0	0	0	0	0	0	46	0	1
chr1	41012379	41014735	0	MSTRG.1668	+	UTL1668	intergenic	unannotated	readthrough	readthrough	CTPS1	SINE	26.820388349514563	0	0	0	0	0	2356	0	1
chr1	41023832	41027387	0	MSTRG.1669	-	UTL1669	intergenic	unannotated	readthrough	readthrough	SCMH1	SINE	22.018348623853214	0	0	0	0	0	3555	0	1
chr1	41226553	41226660	0	MSTRG.1670	-	UTL1670	intergenic	unannotated	intergenic	intergenic	SCMH1	NONE	0	0	0	0	0	0	107	0	1
chr1	41255130	41255505	0	MSTRG.1671	-	UTL1671	intergenic	unannotated	repeat	LINE	SCMH1	LINE	97.05882352941177	0	0	0	0	0	375	0	1
chr1	41287557	41287617	0	MSTRG.1672	+	UTL1672	intergenic	unannotated	intergenic	intergenic	SCMH1	NONE	0	0	0	0	0	0	60	0	1
chr1	41315570	41315623	0	MSTRG.1673	+	UTL1673	intergenic	unannotated	intergenic	intergenic	FOXO6	NONE	0	0	0	0	0	0	53	0	1
chr1	41345051	41345305	0	MSTRG.1674	-	UTL1674	intergenic	unannotated	intergenic	intergenic	FOXO6	ambiguous	50	0	0	0	0	0	254	0	1
chr1	41394478	41394528	0	MSTRG.1675	-	UTL1675	intergenic	unannotated	intergenic	intergenic	FOXO6	NONE	0	0	0	0	0	0	50	0	1
chr1	41474548	41474670	0	MSTRG.1678	-	UTL1678	intergenic	unannotated	intergenic	intergenic	EDN2	NONE	0	0	0	0	0	0	122	0	1
chr1	41499946	41500123	0	MSTRG.1676	+	UTL1676	intergenic	unannotated	repeat	SINE	HIVEP3	SINE	100	0	0	0	0	0	177	0	1
chr1	41501064	41501105	0	MSTRG.1677	-	UTL1677	intergenic	unannotated	intergenic	intergenic	HIVEP3	NONE	0	0	0	0	0	0	41	0	1
chr1	41621415	41621450	0	MSTRG.1679	+	UTL1679	intergenic	unannotated	antisense	antisense	HIVEP3	NONE	0	0	0	0	0	0	35	0	1
chr1	41624955	41625348	0	MSTRG.1680	+	UTL1680	intergenic	unannotated	antisense	antisense	HIVEP3	ambiguous	30.76923076923077	0	0	0	0	0	393	0	1
chr1	41823767	41823821	0	MSTRG.1681	+	UTL1681	intergenic	unannotated	cre	dELS	HIVEP3	NONE	0	0	0	0	0	0	54	0	1
chr1	41890001	41890508	0	MSTRG.1682	+	UTL1682	intergenic	unannotated	repeat	SINE	HIVEP3	SINE	51.85185185185185	0	0	0	0	0	507	0	1
chr1	42015572	42015622	0	MSTRG.1683	+	UTL1683	intergenic	unannotated	antisense	antisense	HIVEP3	NONE	0	0	0	0	0	0	50	0	1
chr1	42129277	42129466	0	MSTRG.1684	+	UTL1684	intergenic	unannotated	intergenic	intergenic	GUCA2B	SINE	25	0	0	0	0	0	189	0	1
chr1	42155906	42155937	0	MSTRG.1685	-	UTL1685	intergenic	unannotated	intergenic	intergenic	GUCA2B	NONE	0	0	0	0	0	0	31	0	1
chr1	42167342	42176722	0	MSTRG.1686	-	UTL1686	intergenic	unannotated	readthrough	readthrough	FOXJ3	SINE	26.5139116202946	1	0	0	0	0	9380	0	1
chr1	42196491	42196823	0	MSTRG.1687	+	UTL1687	intergenic	unannotated	antisense	antisense	FOXJ3	LINE	46.15384615384615	0	0	0	0	0	332	0	1
chr1	42213491	42213534	0	MSTRG.1688	+	UTL1688	intergenic	unannotated	antisense	antisense	FOXJ3	NONE	0	0	0	0	0	0	43	0	1
chr1	42216430	42216543	0	MSTRG.1689	+	UTL1689	intergenic	unannotated	repeat	SINE	FOXJ3	SINE	100	0	0	0	0	0	113	0	1
chr1	42280432	42280466	0	MSTRG.1690	+	UTL1690	intergenic	unannotated	antisense	antisense	FOXJ3	NONE	0	0	0	0	0	0	34	0	1
chr1	42293196	42293302	0	MSTRG.1691	+	UTL1691	intergenic	unannotated	antisense	antisense	FOXJ3	NONE	0	0	0	0	0	0	106	0	1
chr1	42335394	42342108	0	MSTRG.1692	+	UTL1692	intergenic	unannotated	cre	PLS	FOXJ3	LINE	34.5	0	0	0	0	0	6714	0	1
chr1	42342824	42342950	0	MSTRG.1694	+	UTL1694	intergenic	unannotated	repeat	ambiguous	FOXJ3	ambiguous	75	0	0	0	0	0	126	0	1
chr1	42373146	42373177	0	MSTRG.1693	-	UTL1693	intergenic	unannotated	intergenic	intergenic	RIMKLA	NONE	0	0	0	0	0	0	31	0	1
chr1	42379373	42379712	0	MSTRG.1695	+	UTL1695	intergenic	unannotated	intergenic	intergenic	RIMKLA	ambiguous	39.361702127659576	0	0	0	0	0	339	0	1
chr1	42422472	42422574	0	MSTRG.1696	-	UTL1696	intergenic	unannotated	antisense	antisense	RIMKLA	NONE	0	0	0	0	0	0	102	0	1
chr1	42427830	42428374	0	MSTRG.1697	+	UTL1697	intergenic	unannotated	repeat	ambiguous	ZMYND12	ambiguous	57.85123966942148	0	0	0	0	0	544	0	1
chr1	42437245	42437644	0	MSTRG.1698	+	UTL1698	intergenic	unannotated	repeat	LINE	ZMYND12	LINE	70.58823529411765	0	0	0	0	0	399	0	1
chr1	42468377	42468461	0	MSTRG.1699	-	UTL1699	intergenic	unannotated	antisense	antisense	PPCS	NONE	0	0	0	0	0	0	84	0	1
chr1	42527741	42527878	0	MSTRG.1700	-	UTL1700	intergenic	unannotated	repeat	ambiguous	CCDC30	ambiguous	66.66666666666666	0	0	0	0	0	137	0	1
chr1	42532612	42532993	0	MSTRG.1701	-	UTL1701	intergenic	unannotated	repeat	ambiguous	CCDC30	ambiguous	68	0	0	0	0	0	381	0	1
chr1	42540636	42540682	0	MSTRG.1702	-	UTL1702	intergenic	unannotated	antisense	antisense	CCDC30	NONE	0	0	0	0	0	0	46	0	1
chr1	42560797	42560878	0	MSTRG.1703	-	UTL1703	intergenic	unannotated	repeat	LINE	CCDC30	LINE	97.22222222222221	0	0	0	0	0	81	0	1
chr1	42609641	42609676	0	MSTRG.1704	-	UTL1704	intergenic	unannotated	antisense	antisense	CCDC30	NONE	0	0	0	0	0	0	35	0	1
chr1	42639562	42639645	0	MSTRG.1705	-	UTL1705	intergenic	unannotated	antisense	antisense	CCDC30	NONE	0	0	0	0	0	0	83	0	1
chr1	42656520	42658704	0	MSTRG.1706	-	UTL1706	intergenic	unannotated	readthrough	readthrough	PPIH	LINE	50.63291139240506	0	0	0	0	0	2184	0	1
chr1	42676591	42678869	0	MSTRG.1707	+	UTL1707	intergenic	unannotated	readthrough	readthrough	PPIH	SINE	39.762611275964396	0	0	0	0	0	2278	0	1
chr1	42681538	42682448	0	MSTRG.1708	+	UTL1708	intergenic	unannotated	readthrough	readthrough	YBX1	SINE	1.3157894736842104	0	0	0	0	0	910	0	1
chr1	42702132	42727318	0	MSTRG.1709	+	UTL1709	intergenic	unannotated	intergenic	intergenic	YBX1	LINE	34.93408662900188	0	0	0	0	0	25186	0	1
chr1	42730965	42733267	0	MSTRG.1710	-	UTL1710	intergenic	unannotated	readthrough	readthrough	CLDN19	SINE	18.141592920353983	0	0	0	0	0	2302	0	1
chr1	42734107	42734208	0	MSTRG.1711	+	UTL1711	intergenic	unannotated	antisense	antisense	CLDN19	NONE	0	0	0	0	0	0	101	0	1
chr1	42743644	42746439	0	MSTRG.1712	-	UTL1712	intergenic	unannotated	readthrough	readthrough	P3H1	SINE	45.16129032258064	0	0	0	0	0	2795	0	1
chr1	42852286	42865395	0	MSTRG.1713	+	UTL1713	intergenic	unannotated	readthrough	readthrough	ZNF691	LTR	24.96607869742198	0	0	0	0	0	13109	0	1
chr1	42886315	42886402	0	MSTRG.1714	-	UTL1714	intergenic	unannotated	intergenic	intergenic	ZNF691	NONE	0	0	0	0	0	0	87	0	1
chr1	42888221	42888331	0	MSTRG.1715	+	UTL1715	intergenic	unannotated	antisense	antisense	ZNF691	NONE	0	0	0	0	0	0	110	0	1
chr1	42921421	42925559	0	MSTRG.1716	-	UTL1716	intergenic	unannotated	readthrough	readthrough	SLC2A1	LINE	5.899280575539569	0	0	0	0	0	4138	0	1
chr1	42983231	43004189	0	MSTRG.1717	+	UTL1717	intergenic	unannotated	readthrough	readthrough	SLC2A1	LINE	36.199095022624434	1	0	0	0	0	20958	0	1
chr1	43005839	43008636	0	MSTRG.1718	-	UTL1718	intergenic	unannotated	cre	dELS	SLC2A1	SINE	18.0327868852459	0	0	0	0	0	2797	0	1
chr1	43013671	43014116	0	MSTRG.1719	-	UTL1719	intergenic	unannotated	repeat	LINE	SLC2A1	LINE	68	0	0	0	0	0	445	0	1
chr1	43032678	43032769	0	MSTRG.1720	+	UTL1720	intergenic	unannotated	intergenic	intergenic	SLC2A1	NONE	0	0	0	0	0	0	91	0	1
chr1	43038288	43038447	0	MSTRG.1721	+	UTL1721	intergenic	unannotated	repeat	SINE	SLC2A1	SINE	66.66666666666666	0	0	0	0	0	159	0	1
chr1	43053948	43054099	0	MSTRG.1722	+	UTL1722	intergenic	unannotated	repeat	SINE	FAM183A	SINE	100	0	0	0	0	0	151	0	1
chr1	43061698	43062107	0	MSTRG.1723	+	UTL1723	intergenic	unannotated	intergenic	intergenic	FAM183A	ambiguous	49.557522123893804	0	0	0	0	0	409	0	1
chr1	43073377	43073669	0	MSTRG.1724	-	UTL1724	intergenic	unannotated	cre	dELS	FAM183A	SINE	91.17647058823529	0	0	0	0	0	292	0	1
chr1	43090197	43090378	0	MSTRG.1725	+	UTL1725	intergenic	unannotated	repeat	LTR	FAM183A	LTR	100	0	0	0	0	0	181	0	1
chr1	43093969	43094173	0	MSTRG.1726	-	UTL1726	intergenic	unannotated	repeat	ambiguous	FAM183A	ambiguous	85.71428571428571	0	0	0	0	0	204	0	1
chr1	43120190	43145197	0	MSTRG.1727	+	UTL1727	intergenic	unannotated	cre	dELS	FAM183A	LINE	39.56752655538695	0	0	0	0	0	25007	0	1
chr1	43146775	43147429	0	MSTRG.1728	-	UTL1728	intergenic	unannotated	cre	pELS	FAM183A	ambiguous	32	0	0	0	0	0	654	0	1
chr1	43148953	43148983	0	MSTRG.1729	-	UTL1729	intergenic	unannotated	antisense	antisense	FAM183A	NONE	0	0	0	0	0	0	30	0	1
chr1	43160428	43164326	0	MSTRG.1730	-	UTL1730	intergenic	unannotated	readthrough	readthrough	EBNA1BP2	SINE	28.62595419847328	0	0	0	0	0	3898	0	1
chr1	43325520	43325560	0	MSTRG.1731	+	UTL1731	intergenic	unannotated	repeat	LINE	TIE1	LINE	100	0	0	0	0	0	40	0	1
chr1	43332599	43332950	0	MSTRG.1732	+	UTL1732	intergenic	unannotated	repeat	LINE	MPL	LINE	52.17391304347826	0	0	0	0	0	351	0	1
chr1	43346177	43354807	0	MSTRG.1733	-	UTL1733	intergenic	unannotated	readthrough	readthrough	MPL	LINE	25.183374083129586	0	0	0	0	0	8630	0	1
chr1	43358579	43364740	0	MSTRG.1734	-	UTL1734	intergenic	unannotated	readthrough	readthrough	CDC20	LINE	17.557251908396946	0	0	0	0	1	6161	0	1
chr1	43368207	43384020	0	MSTRG.1735	+	UTL1735	intergenic	unannotated	cre	PLS	MED8	SINE	22.025912838633687	0	0	0	0	0	15813	0	1
chr1	43443822	43447865	0	MSTRG.1736	-	UTL1736	intergenic	unannotated	readthrough	readthrough	SZT2	SINE	6.79886685552408	0	0	0	0	0	4043	0	1
chr1	43448567	43451065	0	MSTRG.1737	-	UTL1737	intergenic	unannotated	readthrough	readthrough	SZT2	DNA	6.451612903225806	0	0	0	0	0	2498	0	1
chr1	43479834	43479950	0	MSTRG.1738	-	UTL1738	intergenic	unannotated	intergenic	intergenic	SZT2	ambiguous	40	0	0	0	0	0	116	0	1
chr1	43482999	43483160	0	MSTRG.1739	+	UTL1739	intergenic	unannotated	repeat	ambiguous	SZT2	ambiguous	66.66666666666666	0	0	0	0	0	161	0	1
chr1	43498944	43499050	0	MSTRG.1740	-	UTL1740	intergenic	unannotated	repeat	SINE	PTPRF	SINE	100	0	0	0	0	0	106	0	1
chr1	43525605	43525641	0	MSTRG.1741	-	UTL1741	intergenic	unannotated	antisense	antisense	PTPRF	SINE	40	0	0	0	0	0	36	0	1
chr1	43593652	43594353	0	MSTRG.1742	-	UTL1742	intergenic	unannotated	repeat	LINE	PTPRF	LINE	54.166666666666664	0	0	0	0	0	701	0	1
chr1	43623518	43641189	0	MSTRG.1743	+	UTL1743	intergenic	unannotated	readthrough	readthrough	PTPRF	LINE	30.51911009697661	0	0	0	0	0	17671	0	1
chr1	43647812	43649852	0	MSTRG.1744	-	UTL1744	intergenic	unannotated	cre	PLS	AL451062.3	SINE	29.078014184397162	0	0	0	0	0	2040	0	1
chr1	43656890	43656938	0	MSTRG.1745	-	UTL1745	intergenic	unannotated	repeat	SINE	AL451062.3	SINE	100	0	0	0	0	0	48	0	1
chr1	43746375	43746700	0	MSTRG.1746	-	UTL1746	intergenic	unannotated	repeat	SINE	AL451062.3	SINE	63.63636363636363	0	0	0	0	0	325	0	1
chr1	43771304	43771602	0	MSTRG.1747	-	UTL1747	intergenic	unannotated	repeat	SINE	AL451062.3	SINE	54.83870967741935	0	0	0	0	0	298	0	1
chr1	43877375	43877484	0	MSTRG.1748	+	UTL1748	intergenic	unannotated	intergenic	intergenic	AL451062.3	NONE	0	0	0	0	0	0	109	0	1
chr1	43918114	43918291	0	MSTRG.1749	-	UTL1749	intergenic	unannotated	repeat	SINE	AL451062.3	SINE	100	0	0	0	0	0	177	0	1
chr1	43928550	43929541	0	MSTRG.1750	-	UTL1750	intergenic	unannotated	cre	dELS	AL451062.3	SINE	60	0	0	0	0	0	991	0	1
chr1	43937077	43944116	0	MSTRG.1751	+	UTL1751	intergenic	unannotated	readthrough	readthrough	ARTN	LINE	32.748538011695906	0	0	0	0	0	7039	0	1
chr1	43967866	43970074	0	MSTRG.1752	+	UTL1752	intergenic	unannotated	readthrough	readthrough	IPO13	SINE	24.113475177304963	0	0	0	0	0	2208	0	1
chr1	43973243	43974580	0	MSTRG.1753	+	UTL1753	intergenic	unannotated	readthrough	readthrough	DPH2	LINE	77.01863354037268	0	0	0	0	0	1337	0	1
chr1	43974723	43980704	0	MSTRG.1754	-	UTL1754	intergenic	unannotated	cre	pELS	ATP6V0B	SimpleRepeat	1.8832391713747645	0	0	0	0	0	5981	0	1
chr1	43987745	43991593	0	MSTRG.1755	-	UTL1755	intergenic	unannotated	readthrough	readthrough	B4GALT2	LTR	20.43010752688172	0	0	0	0	0	3848	0	1
chr1	44058197	44058731	0	MSTRG.1756	-	UTL1756	intergenic	unannotated	antisense	antisense	SLC6A9	LTR	40.243902439024396	0	0	0	0	0	534	0	1
chr1	44106888	44107308	0	MSTRG.1757	-	UTL1757	intergenic	unannotated	antisense	antisense	KLF17	SINE	37.5	0	0	0	0	0	420	0	1
chr1	44109692	44109746	0	MSTRG.1758	-	UTL1758	intergenic	unannotated	antisense	antisense	KLF17	NONE	0	0	0	0	0	0	54	0	1
chr1	44197081	44197330	0	MSTRG.1759	+	UTL1759	intergenic	unannotated	repeat	SINE	DMAP1	SINE	85.71428571428571	0	0	0	0	0	249	0	1
chr1	44207373	44221173	0	MSTRG.1760	-	UTL1760	intergenic	unannotated	readthrough	readthrough	DMAP1	LINE	12.490706319702602	0	0	0	0	0	13800	0	1
chr1	44261113	44261158	0	MSTRG.1761	+	UTL1761	intergenic	unannotated	cre	dELS	ERI3	NONE	0	0	0	0	0	0	45	0	1
chr1	44390823	44391117	0	MSTRG.1762	-	UTL1762	intergenic	unannotated	repeat	SINE	RNF220	SINE	70.73643410852713	0	0	0	0	0	294	0	1
chr1	44495557	44495662	0	MSTRG.1763	-	UTL1763	intergenic	unannotated	repeat	SINE	RNF220	SINE	63.63636363636363	0	0	0	0	0	105	0	1
chr1	44625661	44632749	0	MSTRG.1764	-	UTL1764	intergenic	unannotated	cre	dELS	RNF220	LINE	31.08108108108108	0	0	0	0	0	7088	0	1
chr1	44651599	44654876	0	MSTRG.1765	+	UTL1765	intergenic	unannotated	readthrough	readthrough	RNF220	LINE	3.308823529411765	0	0	0	0	0	3277	0	1
chr1	44699784	44700068	0	MSTRG.1766	-	UTL1766	intergenic	unannotated	repeat	SINE	ARMH1	SINE	55.55555555555556	0	0	0	0	0	284	0	1
chr1	44716750	44717081	0	MSTRG.1767	-	UTL1767	intergenic	unannotated	repeat	SINE	ARMH1	SINE	88.23529411764706	0	0	0	0	0	331	0	1
chr1	44720438	44722243	0	MSTRG.1768	-	UTL1768	intergenic	unannotated	snRNAderived	snRNAderived	ARMH1	snRNA	73.24740647595095	1	0	0	0	0	1805	0	1
chr1	44729042	44731279	0	MSTRG.1769	-	UTL1769	intergenic	unannotated	snRNAderived	snRNAderived	ARMH1	snRNA	38.51597683894489	1	0	0	0	0	2237	0	1
chr1	44738824	44739667	0	MSTRG.1770	-	UTL1770	intergenic	unannotated	cre	PLS	KIF2C	SINE	40.74074074074074	0	0	0	0	0	843	0	1
chr1	44740201	44740321	0	MSTRG.1771	-	UTL1771	intergenic	unannotated	cre	pELS	KIF2C	NONE	0	0	0	0	0	0	120	0	1
chr1	44767607	44771592	0	MSTRG.1772	+	UTL1772	intergenic	unannotated	readthrough	readthrough	KIF2C	SINE	42.97520661157025	0	0	0	0	0	3985	0	1
chr1	44778634	44789108	0	MSTRG.1773	+	UTL1773	intergenic	unannotated	readthrough	readthrough	RPS8	SINE	39.2354124748491	0	0	0	0	0	10474	0	1
chr1	44799346	44800258	0	MSTRG.1774	+	UTL1774	intergenic	unannotated	cre	pELS	PLK3	SINE	33.33333333333333	0	0	0	0	0	912	0	1
chr1	44801509	44801702	0	MSTRG.1775	-	UTL1775	intergenic	unannotated	cre	pELS	PLK3	SimpleRepeat	20	0	0	0	0	0	193	0	1
chr1	44805903	44808545	0	MSTRG.1776	+	UTL1776	intergenic	unannotated	readthrough	readthrough	PLK3	NONE	0	0	0	0	0	0	2642	0	1
chr1	44815507	44816547	0	MSTRG.1777	+	UTL1777	intergenic	unannotated	readthrough	readthrough	BTBD19	SINE	55.38461538461539	0	0	0	0	0	1040	0	1
chr1	44816928	44819985	0	MSTRG.1778	-	UTL1778	intergenic	unannotated	readthrough	readthrough	PTCH2	SINE	56.514913657770805	1	0	0	0	0	3057	0	1
chr1	44843146	44850537	0	MSTRG.1779	-	UTL1779	intergenic	unannotated	readthrough	readthrough	EIF2B3	SINE	36.96883852691218	0	0	0	0	0	7391	0	1
chr1	44902807	44902855	0	MSTRG.1780	+	UTL1780	intergenic	unannotated	repeat	SINE	EIF2B3	SINE	100	0	0	0	0	0	48	0	1
chr1	44907841	44907919	0	MSTRG.1781	+	UTL1781	intergenic	unannotated	antisense	antisense	EIF2B3	NONE	0	0	0	0	0	0	78	0	1
chr1	44960589	44960639	0	MSTRG.1782	+	UTL1782	intergenic	unannotated	repeat	ambiguous	EIF2B3	ambiguous	83.33333333333334	0	0	0	0	0	50	0	1
chr1	44962019	44962096	0	MSTRG.1783	+	UTL1783	intergenic	unannotated	antisense	antisense	EIF2B3	NONE	0	0	0	0	0	0	77	0	1
chr1	44986954	44987224	0	MSTRG.1785	-	UTL1785	intergenic	unannotated	cre	pELS	EIF2B3	ambiguous	47.540983606557376	0	0	0	0	0	270	0	1
chr1	44987330	44992447	0	MSTRG.1786	+	UTL1786	intergenic	unannotated	cre	pELS	EIF2B3	LTR	23.18840579710145	0	0	0	0	0	5117	0	1
chr1	44992983	44993053	0	MSTRG.1784	+	UTL1784	intergenic	unannotated	intergenic	intergenic	EIF2B3	NONE	0	0	0	0	0	0	70	0	1
chr1	44998942	45002718	0	MSTRG.1787	-	UTL1787	intergenic	unannotated	readthrough	readthrough	HECTD3	SINE	28.74251497005988	0	0	0	0	0	3776	0	1
chr1	45015447	45020317	0	MSTRG.1788	+	UTL1788	intergenic	unannotated	readthrough	readthrough	UROD	ambiguous	0.24752475247524752	0	0	0	0	0	4870	0	1
chr1	45206005	45215330	0	MSTRG.1789	+	UTL1789	intergenic	unannotated	cre	pELS	ZSWIM5	SINE	16.025641025641026	0	0	0	0	0	9325	0	1
chr1	45280367	45280425	0	MSTRG.1790	+	UTL1790	intergenic	unannotated	repeat	SINE	ZSWIM5	SINE	100	0	0	0	0	0	58	0	1
chr1	45281827	45282017	0	MSTRG.1791	+	UTL1791	intergenic	unannotated	antisense	antisense	ZSWIM5	SINE	27.27272727272727	0	0	0	0	0	190	0	1
chr1	45305508	45307385	0	MSTRG.1792	+	UTL1792	intergenic	unannotated	readthrough	readthrough	ZSWIM5	LTR	94.11764705882352	0	0	0	0	0	1877	0	1
chr1	45316335	45316927	0	MSTRG.1793	+	UTL1793	intergenic	unannotated	repeat	LTR	HPDL	LTR	93.33333333333333	0	0	0	0	0	592	0	1
chr1	45318111	45330684	0	MSTRG.1794	-	UTL1794	intergenic	unannotated	antisense	antisense	HPDL	LTR	18.786982248520708	0	0	0	0	0	12573	0	1
chr1	45343860	45350761	0	MSTRG.1795	+	UTL1795	intergenic	unannotated	readthrough	readthrough	TOE1	SINE	6.272401433691756	0	0	0	0	0	6901	0	1
chr1	45353394	45353438	0	MSTRG.1796	+	UTL1796	intergenic	unannotated	antisense	antisense	TESK2	NONE	0	0	0	0	0	0	44	0	1
chr1	45359810	45360010	0	MSTRG.1797	+	UTL1797	intergenic	unannotated	cre	dELS	TESK2	SINE	88.88888888888889	0	0	0	0	0	200	0	1
chr1	45361733	45361795	0	MSTRG.1798	+	UTL1798	intergenic	unannotated	antisense	antisense	TESK2	NONE	0	0	0	0	0	0	62	0	1
chr1	45382662	45383056	0	MSTRG.1799	+	UTL1799	intergenic	unannotated	repeat	SINE	TESK2	SINE	79.48717948717949	0	0	0	0	0	394	0	1
chr1	45386068	45386519	0	MSTRG.1800	+	UTL1800	intergenic	unannotated	antisense	antisense	TESK2	SINE	36	0	0	0	0	0	451	0	1
chr1	45393565	45393897	0	MSTRG.1801	+	UTL1801	intergenic	unannotated	antisense	antisense	TESK2	ambiguous	13.114754098360656	0	0	0	0	0	332	0	1
chr1	45419651	45419879	0	MSTRG.1802	+	UTL1802	intergenic	unannotated	antisense	antisense	TESK2	SINE	42.857142857142854	0	0	0	0	0	228	0	1
chr1	45432657	45432746	0	MSTRG.1803	+	UTL1803	intergenic	unannotated	repeat	LINE	TESK2	LINE	71.42857142857143	0	0	0	0	0	89	0	1
chr1	45438279	45438531	0	MSTRG.1804	+	UTL1804	intergenic	unannotated	repeat	SINE	TESK2	SINE	76	0	0	0	0	0	252	0	1
chr1	45444513	45444589	0	MSTRG.1805	+	UTL1805	intergenic	unannotated	antisense	antisense	TESK2	NONE	0	0	0	0	0	0	76	0	1
chr1	45480395	45480481	0	MSTRG.1806	+	UTL1806	intergenic	unannotated	antisense	antisense	TESK2	NONE	0	0	0	0	0	0	86	0	1
chr1	45481280	45481652	0	MSTRG.1807	+	UTL1807	intergenic	unannotated	repeat	ambiguous	TESK2	ambiguous	65.38461538461539	0	0	0	0	0	372	0	1
chr1	45494274	45494349	0	MSTRG.1808	+	UTL1808	intergenic	unannotated	repeat	SINE	CCDC163	SINE	100	0	0	0	0	0	75	0	1
chr1	45498201	45498410	0	MSTRG.1809	+	UTL1809	intergenic	unannotated	repeat	Retroposon	CCDC163	Retroposon	78.57142857142857	0	0	0	0	0	209	0	1
chr1	45500093	45511213	0	MSTRG.1810	-	UTL1810	intergenic	unannotated	readthrough	readthrough	MMACHC	SINE	14.601293103448276	0	0	0	0	0	11120	0	1
chr1	45522025	45523277	0	MSTRG.1811	+	UTL1811	intergenic	unannotated	cre	PLS	PRDX1	LTR	47.863247863247864	0	0	0	0	0	1252	0	1
chr1	45524293	45524755	0	MSTRG.1812	-	UTL1812	intergenic	unannotated	repeat	SINE	PRDX1	SINE	63.793103448275865	0	0	0	0	0	462	0	1
chr1	45525538	45526234	0	MSTRG.1813	+	UTL1813	intergenic	unannotated	repeat	SINE	PRDX1	SINE	70	0	0	0	0	0	696	0	1
chr1	45530960	45531274	0	MSTRG.1814	-	UTL1814	intergenic	unannotated	repeat	ambiguous	PRDX1	ambiguous	61.53846153846154	0	0	0	0	0	314	0	1
chr1	45547509	45547586	0	MSTRG.1815	+	UTL1815	intergenic	unannotated	intergenic	intergenic	AKR1A1	NONE	0	0	0	0	0	0	77	0	1
chr1	45547979	45550723	0	MSTRG.1816	-	UTL1816	intergenic	unannotated	cre	PLS	AKR1A1	SINE	58.152173913043484	0	0	0	0	0	2744	0	1
chr1	45555398	45555530	0	MSTRG.1817	-	UTL1817	intergenic	unannotated	antisense	antisense	AKR1A1	NONE	0	0	0	0	0	0	132	0	1
chr1	45560614	45560869	0	MSTRG.1818	-	UTL1818	intergenic	unannotated	antisense	antisense	AKR1A1	SINE	8.333333333333332	0	0	0	0	0	255	0	1
chr1	45569890	45585125	0	MSTRG.1819	+	UTL1819	intergenic	unannotated	readthrough	readthrough	AKR1A1	LINE	30.204962243797194	0	0	0	0	0	15235	0	1
chr1	45586264	45586318	0	MSTRG.1820	-	UTL1820	intergenic	unannotated	cre	dELS	NASP	NONE	0	0	0	0	0	0	54	0	1
chr1	45597298	45597435	0	MSTRG.1821	-	UTL1821	intergenic	unannotated	antisense	antisense	NASP	DNA	50	0	0	0	0	0	137	0	1
chr1	45601746	45601874	0	MSTRG.1822	-	UTL1822	intergenic	unannotated	repeat	SINE	NASP	SINE	100	0	0	0	0	0	128	0	1
chr1	45608333	45623051	0	MSTRG.1823	-	UTL1823	intergenic	unannotated	cre	pELS	NASP	SINE	16.333333333333332	0	0	0	0	0	14718	0	1
chr1	45610316	45610470	0	MSTRG.1824	+	UTL1824	intergenic	unannotated	intergenic	intergenic	NASP	NONE	0	0	0	0	0	0	154	0	1
chr1	45623843	45627496	0	MSTRG.1825	-	UTL1825	intergenic	unannotated	readthrough	readthrough	CCDC17	SINE	35.24720893141946	0	0	0	0	0	3653	0	1
chr1	45694300	45701109	0	MSTRG.1826	+	UTL1826	intergenic	unannotated	readthrough	readthrough	TMEM69	SINE	30.696945967110416	0	0	0	0	0	6809	0	1
chr1	45710999	45711084	0	MSTRG.1827	+	UTL1827	intergenic	unannotated	antisense	antisense	IPP	ambiguous	30	0	0	0	0	0	85	0	1
chr1	45770083	45770202	0	MSTRG.1828	+	UTL1828	intergenic	unannotated	repeat	SINE	MAST2	SINE	91.66666666666666	0	0	0	0	0	119	0	1
chr1	45823354	45823402	0	MSTRG.1829	-	UTL1829	intergenic	unannotated	repeat	ambiguous	MAST2	ambiguous	100	0	0	0	0	0	48	0	1
chr1	45845317	45845390	0	MSTRG.1830	-	UTL1830	intergenic	unannotated	antisense	antisense	MAST2	LINE	37.5	0	0	0	0	0	73	0	1
chr1	45845726	45845997	0	MSTRG.1831	-	UTL1831	intergenic	unannotated	repeat	SINE	MAST2	SINE	54.54545454545454	0	0	0	0	0	271	0	1
chr1	45987756	45987810	0	MSTRG.1832	-	UTL1832	intergenic	unannotated	repeat	SINE	MAST2	SINE	83.33333333333334	0	0	0	0	0	54	0	1
chr1	46017868	46044567	0	MSTRG.1833	-	UTL1833	intergenic	unannotated	antisense	antisense	MAST2	LINE	17.159763313609467	0	0	0	0	0	26699	0	1
chr1	46046119	46046371	0	MSTRG.1834	+	UTL1834	intergenic	unannotated	antisense	antisense	PIK3R3	NONE	0	0	0	0	0	0	252	0	1
chr1	46133067	46134530	0	MSTRG.1836	+	UTL1836	intergenic	unannotated	cre	PLS	AL358075.4	LowComplexity	2.0202020202020203	0	0	0	0	0	1463	0	1
chr1	46158873	46159236	0	MSTRG.1835	+	UTL1835	intergenic	unannotated	antisense	antisense	AL358075.4	ambiguous	37.5	0	0	0	0	0	363	0	1
chr1	46182673	46188813	0	MSTRG.1837	-	UTL1837	intergenic	unannotated	readthrough	readthrough	TSPAN1	SINE	15.24390243902439	0	0	0	0	0	6140	0	1
chr1	46221147	46236128	0	MSTRG.1838	+	UTL1838	intergenic	unannotated	readthrough	readthrough	LURAP1	SINE	22.949852507374633	0	0	0	0	0	14981	0	1
chr1	46245216	46247298	0	MSTRG.1839	-	UTL1839	intergenic	unannotated	cre	pELS	RAD54L	SINE	48.598130841121495	0	0	0	0	0	2082	0	1
chr1	46278324	46302894	0	MSTRG.1841	+	UTL1841	intergenic	unannotated	readthrough	readthrough	RAD54L	SINE	20.945741133676872	0	0	0	0	0	24570	0	1
chr1	46304275	46304383	0	MSTRG.1840	-	UTL1840	intergenic	unannotated	cre	pELS	UQCRH	NONE	0	0	0	0	0	0	108	0	1
chr1	46316608	46320823	0	MSTRG.1842	+	UTL1842	intergenic	unannotated	readthrough	readthrough	UQCRH	SINE	72.11948790896159	0	0	0	0	0	4215	0	1
chr1	46333212	46333525	0	MSTRG.1843	-	UTL1843	intergenic	unannotated	cre	dELS	NSUN4	LTR	38.70967741935484	0	0	0	0	0	313	0	1
chr1	46337357	46341111	0	MSTRG.1844	-	UTL1844	intergenic	unannotated	cre	PLS	NSUN4	ambiguous	28.723404255319153	0	0	0	0	0	3754	0	1
chr1	46347694	46348024	0	MSTRG.1845	-	UTL1845	intergenic	unannotated	cre	dELS	NSUN4	ambiguous	37.5	0	0	0	0	0	330	0	1
chr1	46365004	46378055	0	MSTRG.1846	+	UTL1846	intergenic	unannotated	readthrough	readthrough	NSUN4	LINE	24.135021097046412	0	0	0	0	0	13051	0	1
chr1	46419533	46419790	0	MSTRG.1847	-	UTL1847	intergenic	unannotated	repeat	SINE	FAAH	SINE	79.06976744186046	0	0	0	0	0	257	0	1
chr1	46431115	46431248	0	MSTRG.1848	-	UTL1848	intergenic	unannotated	intergenic	intergenic	FAAH	NONE	0	0	0	0	0	0	133	0	1
chr1	46585143	46585317	0	MSTRG.1849	+	UTL1849	intergenic	unannotated	antisense	antisense	MKNK1	SINE	50	0	0	0	0	0	174	0	1
chr1	46617031	46617123	0	MSTRG.1850	-	UTL1850	intergenic	unannotated	cre	PLS	MOB3C	NONE	0	0	0	0	0	0	92	0	1
chr1	46625889	46626148	0	MSTRG.1851	+	UTL1851	intergenic	unannotated	intergenic	intergenic	ATPAF1	ambiguous	50	0	0	0	0	0	259	0	1
chr1	46673677	46675350	0	MSTRG.1852	-	UTL1852	intergenic	unannotated	readthrough	readthrough	ATPAF1	SINE	7.389162561576355	0	0	0	0	0	1673	0	1
chr1	46765631	46765681	0	MSTRG.1853	-	UTL1853	intergenic	unannotated	repeat	LINE	CYP4B1	LINE	100	0	0	0	0	0	50	0	1
chr1	46773737	46774014	0	MSTRG.1854	-	UTL1854	intergenic	unannotated	repeat	LTR	CYP4B1	LTR	85.71428571428571	0	0	0	0	0	277	0	1
chr1	46775269	46775368	0	MSTRG.1855	-	UTL1855	intergenic	unannotated	antisense	antisense	CYP4B1	NONE	0	0	0	0	0	0	99	0	1
chr1	46811663	46811739	0	MSTRG.1856	-	UTL1856	intergenic	unannotated	antisense	antisense	CYP4B1	NONE	0	0	0	0	0	0	76	0	1
chr1	46817534	46817566	0	MSTRG.1857	-	UTL1857	intergenic	unannotated	antisense	antisense	CYP4B1	NONE	0	0	0	0	0	0	32	0	1
chr1	46853962	46854012	0	MSTRG.1858	+	UTL1858	intergenic	unannotated	antisense	antisense	CYP4B1	NONE	0	0	0	0	0	0	50	0	1
chr1	46916593	46916679	0	MSTRG.1859	-	UTL1859	intergenic	unannotated	intergenic	intergenic	CYP4A11	NONE	0	0	0	0	0	0	86	0	1
chr1	46980523	46980563	0	MSTRG.1860	+	UTL1860	intergenic	unannotated	repeat	LINE	CYP4A11	LINE	100	0	0	0	0	0	40	0	1
chr1	47086543	47086725	0	MSTRG.1861	-	UTL1861	intergenic	unannotated	repeat	LINE	CYP4Z1	LINE	100	0	0	0	0	0	182	0	1
chr1	47094860	47096694	0	MSTRG.1862	-	UTL1862	intergenic	unannotated	readthrough	readthrough	CYP4Z1	LINE	25	0	0	0	0	0	1834	0	1
chr1	47245148	47250288	0	MSTRG.1863	-	UTL1863	intergenic	unannotated	readthrough	readthrough	STIL	SINE	24.615384615384617	0	0	0	0	0	5140	0	1
chr1	47274646	47274785	0	MSTRG.1864	+	UTL1864	intergenic	unannotated	antisense	antisense	STIL	NONE	0	0	0	0	0	0	139	0	1
chr1	47291286	47291495	0	MSTRG.1865	+	UTL1865	intergenic	unannotated	repeat	ambiguous	STIL	ambiguous	66.66666666666666	0	0	0	0	0	209	0	1
chr1	47314470	47317657	0	MSTRG.1866	+	UTL1866	intergenic	unannotated	cre	PLS	STIL	SINE	61.5	0	0	0	0	0	3187	0	1
chr1	47323615	47334935	0	MSTRG.1867	-	UTL1867	intergenic	unannotated	cre	pELS	CMPK1	LINE	23.71638141809291	0	0	0	0	0	11320	0	1
chr1	47335721	47335999	0	MSTRG.1868	-	UTL1868	intergenic	unannotated	repeat	ambiguous	CMPK1	ambiguous	56.92307692307692	0	0	0	0	0	278	0	1
chr1	47378675	47392058	0	MSTRG.1869	+	UTL1869	intergenic	unannotated	readthrough	readthrough	CMPK1	LINE	13.219481340923467	0	0	0	0	0	13383	0	1
chr1	47434541	47437711	0	MSTRG.1870	-	UTL1870	intergenic	unannotated	cre	pELS	FOXD2	SINE	26.627218934911244	0	0	0	0	0	3170	0	1
chr1	47470869	47471050	0	MSTRG.1871	+	UTL1871	intergenic	unannotated	intergenic	intergenic	FOXD2	SINE	42.857142857142854	0	0	0	0	0	181	0	1
chr1	47501334	47501375	0	MSTRG.1872	-	UTL1872	intergenic	unannotated	repeat	SINE	FOXD2	SINE	66.66666666666666	0	0	0	0	0	41	0	1
chr1	47521984	47522059	0	MSTRG.1873	-	UTL1873	intergenic	unannotated	intergenic	intergenic	FOXD2	NONE	0	0	0	0	0	0	75	0	1
chr1	47524702	47550234	0	MSTRG.1874	+	UTL1874	intergenic	unannotated	intergenic	intergenic	FOXD2	LTR	18.099547511312217	0	0	0	0	0	25532	0	1
chr1	47562388	47562551	0	MSTRG.1875	-	UTL1875	intergenic	unannotated	repeat	SINE	FOXD2	SINE	63.23529411764706	0	0	0	0	0	163	0	1
chr1	47576565	47576943	0	MSTRG.1876	+	UTL1876	intergenic	unannotated	cre	dELS	FOXD2	SINE	50	0	0	0	0	0	378	0	1
chr1	47586355	47586409	0	MSTRG.1877	-	UTL1877	intergenic	unannotated	intergenic	intergenic	FOXD2	NONE	0	0	0	0	0	0	54	0	1
chr1	47599500	47599539	0	MSTRG.1878	-	UTL1878	intergenic	unannotated	intergenic	intergenic	FOXD2	NONE	0	0	0	0	0	0	39	0	1
chr1	47604766	47604973	0	MSTRG.1879	+	UTL1879	intergenic	unannotated	repeat	LINE	TRABD2B	LINE	100	0	0	0	0	0	207	0	1
chr1	47630638	47630878	0	MSTRG.1880	+	UTL1880	intergenic	unannotated	repeat	SINE	TRABD2B	SINE	85.71428571428571	0	0	0	0	0	240	0	1
chr1	47640920	47640996	0	MSTRG.1881	+	UTL1881	intergenic	unannotated	intergenic	intergenic	TRABD2B	NONE	0	0	0	0	0	0	76	0	1
chr1	47669665	47669726	0	MSTRG.1882	+	UTL1882	intergenic	unannotated	repeat	LINE	TRABD2B	LINE	100	0	0	0	0	0	61	0	1
chr1	47724293	47724333	0	MSTRG.1883	+	UTL1883	intergenic	unannotated	repeat	LINE	TRABD2B	LINE	100	0	0	0	0	0	40	0	1
chr1	47746037	47746142	0	MSTRG.1884	+	UTL1884	intergenic	unannotated	intergenic	intergenic	TRABD2B	NONE	0	0	0	0	0	0	105	0	1
chr1	47756613	47760678	0	MSTRG.1885	-	UTL1885	intergenic	unannotated	readthrough	readthrough	TRABD2B	LINE	16.939890710382514	0	0	0	0	0	4065	0	1
chr1	47836359	47836393	0	MSTRG.1886	+	UTL1886	intergenic	unannotated	antisense	antisense	TRABD2B	NONE	0	0	0	0	0	0	34	0	1
chr1	47873333	47873391	0	MSTRG.1887	+	UTL1887	intergenic	unannotated	antisense	antisense	TRABD2B	NONE	0	0	0	0	0	0	58	0	1
chr1	47908806	47909012	0	MSTRG.1888	-	UTL1888	intergenic	unannotated	intergenic	intergenic	TRABD2B	NONE	0	0	0	0	0	0	206	0	1
chr1	47996784	47997708	0	MSTRG.1889	-	UTL1889	intergenic	unannotated	cre	pELS	TRABD2B	SimpleRepeat	1.707317073170732	0	0	0	0	0	924	0	1
chr1	48028515	48029273	0	MSTRG.1890	-	UTL1890	intergenic	unannotated	intergenic	intergenic	TRABD2B	SINE	40.42553191489361	0	0	0	0	0	758	0	1
chr1	48031884	48031969	0	MSTRG.1891	-	UTL1891	intergenic	unannotated	intergenic	intergenic	TRABD2B	NONE	0	0	0	0	0	0	85	0	1
chr1	48033871	48034100	0	MSTRG.1892	+	UTL1892	intergenic	unannotated	intergenic	intergenic	TRABD2B	NONE	0	0	0	0	0	0	229	0	1
chr1	48047295	48052506	0	MSTRG.1893	-	UTL1893	intergenic	unannotated	cre	pELS	TRABD2B	SINE	30.909090909090907	0	0	0	0	0	5211	0	1
chr1	48084005	48084203	0	MSTRG.1894	-	UTL1894	intergenic	unannotated	repeat	LTR	TRABD2B	LTR	100	0	0	0	0	0	198	0	1
chr1	48093681	48094819	0	MSTRG.1895	-	UTL1895	intergenic	unannotated	cre	dELS	TRABD2B	LINE	25.64102564102564	0	0	0	0	0	1138	0	1
chr1	48182288	48217964	0	MSTRG.1896	-	UTL1896	intergenic	unannotated	antisense	antisense	SLC5A9	LTR	41.59137277761585	0	0	0	0	0	35676	0	1
chr1	48229341	48262218	0	MSTRG.1897	-	UTL1897	intergenic	unannotated	readthrough	readthrough	SLC5A9	LINE	16.672707502718374	0	0	0	0	0	32877	0	1
chr1	48263158	48295591	0	MSTRG.1898	-	UTL1898	intergenic	unannotated	repeat	LINE	SPATA6	LINE	54.092261904761905	0	0	0	0	0	32433	0	1
chr1	48437710	48437910	0	MSTRG.1899	+	UTL1899	intergenic	unannotated	antisense	antisense	SPATA6	LINE	25	0	0	0	0	0	200	0	1
chr1	48489576	48489818	0	MSTRG.1900	-	UTL1900	intergenic	unannotated	intergenic	intergenic	SPATA6	ambiguous	46.666666666666664	0	0	0	0	0	242	0	1
chr1	48498424	48500633	0	MSTRG.1901	-	UTL1901	intergenic	unannotated	cre	dELS	SPATA6	DNA	13.043478260869565	0	0	0	0	0	2209	0	1
chr1	48501055	48502491	0	MSTRG.1902	+	UTL1902	intergenic	unannotated	cre	dELS	SPATA6	LTR	64.70588235294117	0	0	0	0	0	1436	0	1
chr1	48673853	48673945	0	MSTRG.1903	+	UTL1903	intergenic	unannotated	cre	dELS	AGBL4	NONE	0	0	0	0	0	0	92	0	1
chr1	48777000	48777218	0	MSTRG.1904	+	UTL1904	intergenic	unannotated	cre	PLS	AGBL4	NONE	0	0	0	0	0	0	218	0	1
chr1	48911650	48911763	0	MSTRG.1905	+	UTL1905	intergenic	unannotated	repeat	SINE	AGBL4	SINE	100	0	0	0	0	0	113	0	1
chr1	48916750	48916858	0	MSTRG.1906	+	UTL1906	intergenic	unannotated	cre	dELS	AGBL4	NONE	0	0	0	0	0	0	108	0	1
chr1	48947976	48948029	0	MSTRG.1907	+	UTL1907	intergenic	unannotated	antisense	antisense	AGBL4	NONE	0	0	0	0	0	0	53	0	1
chr1	48961840	48961902	0	MSTRG.1908	+	UTL1908	intergenic	unannotated	antisense	antisense	AGBL4	NONE	0	0	0	0	0	0	62	0	1
chr1	49471859	49471918	0	MSTRG.1910	+	UTL1910	intergenic	unannotated	antisense	antisense	AGBL4	NONE	0	0	0	0	0	0	59	0	1
chr1	49508697	49508792	0	MSTRG.1909	+	UTL1909	intergenic	unannotated	antisense	antisense	AGBL4	NONE	0	0	0	0	0	0	95	0	1
chr1	49766748	49766783	0	MSTRG.1911	+	UTL1911	intergenic	unannotated	antisense	antisense	AGBL4	NONE	0	0	0	0	0	0	35	0	1
chr1	49774441	49774540	0	MSTRG.1912	+	UTL1912	intergenic	unannotated	antisense	antisense	AGBL4	NONE	0	0	0	0	0	0	99	0	1
chr1	49903027	49903058	0	MSTRG.1913	+	UTL1913	intergenic	unannotated	antisense	antisense	AGBL4	NONE	0	0	0	0	0	0	31	0	1
chr1	50380949	50381081	0	MSTRG.1914	-	UTL1914	intergenic	unannotated	intergenic	intergenic	DMRTA2	NONE	0	0	0	0	0	0	132	0	1
chr1	50387267	50387304	0	MSTRG.1915	+	UTL1915	intergenic	unannotated	intergenic	intergenic	DMRTA2	NONE	0	0	0	0	0	0	37	0	1
chr1	50423943	50424072	0	MSTRG.1916	-	UTL1916	intergenic	unannotated	cre	pELS	DMRTA2	NONE	0	0	0	0	0	0	129	0	1
chr1	50426876	50437201	0	MSTRG.1917	-	UTL1917	intergenic	unannotated	readthrough	readthrough	FAF1	SINE	27.935943060498218	0	0	0	0	0	10325	0	1
chr1	50457594	50457907	0	MSTRG.1918	+	UTL1918	intergenic	unannotated	repeat	SINE	FAF1	SINE	100	0	0	0	0	0	313	0	1
chr1	50482622	50482661	0	MSTRG.1919	+	UTL1919	intergenic	unannotated	antisense	antisense	FAF1	NONE	0	0	0	0	0	0	39	0	1
chr1	50572731	50572824	0	MSTRG.1920	+	UTL1920	intergenic	unannotated	antisense	antisense	FAF1	NONE	0	0	0	0	0	0	93	0	1
chr1	50766691	50766813	0	MSTRG.1921	+	UTL1921	intergenic	unannotated	antisense	antisense	FAF1	NONE	0	0	0	0	0	0	122	0	1
chr1	50781234	50781315	0	MSTRG.1922	+	UTL1922	intergenic	unannotated	readthrough	readthrough	FAF1	ambiguous	25	0	0	0	0	0	81	0	1
chr1	50930625	50930844	0	MSTRG.1923	+	UTL1923	intergenic	unannotated	repeat	SINE	FAF1	SINE	71.42857142857143	0	0	0	0	0	219	0	1
chr1	50988893	50989130	0	MSTRG.1924	-	UTL1924	intergenic	unannotated	repeat	SINE	CDKN2C	SINE	61.53846153846154	0	0	0	0	0	237	0	1
chr1	50999219	50999252	0	MSTRG.1925	-	UTL1925	intergenic	unannotated	repeat	SINE	CDKN2C	SINE	100	0	0	0	0	0	33	0	1
chr1	51054807	51055035	0	MSTRG.1926	+	UTL1926	intergenic	unannotated	repeat	SINE	C1orf185	SINE	100	0	0	0	0	0	228	0	1
chr1	51090545	51090628	0	MSTRG.1927	+	UTL1927	intergenic	unannotated	repeat	ambiguous	C1orf185	ambiguous	100	0	0	0	0	0	83	0	1
chr1	51117252	51117307	0	MSTRG.1928	-	UTL1928	intergenic	unannotated	antisense	antisense	C1orf185	NONE	0	0	0	0	0	0	55	0	1
chr1	51150674	51150705	0	MSTRG.1929	+	UTL1929	intergenic	unannotated	intergenic	intergenic	C1orf185	NONE	0	0	0	0	0	0	31	0	1
chr1	51157421	51157510	0	MSTRG.1930	-	UTL1930	intergenic	unannotated	intergenic	intergenic	C1orf185	NONE	0	0	0	0	0	0	89	0	1
chr1	51171768	51171807	0	MSTRG.1931	-	UTL1931	intergenic	unannotated	intergenic	intergenic	C1orf185	NONE	0	0	0	0	0	0	39	0	1
chr1	51248021	51248311	0	MSTRG.1932	-	UTL1932	intergenic	unannotated	antisense	antisense	RNF11	ambiguous	47.05882352941176	0	0	0	0	0	290	0	1
chr1	51273296	51301188	0	MSTRG.1933	+	UTL1933	intergenic	unannotated	readthrough	readthrough	RNF11	SINE	20.559154449369245	0	0	0	0	0	27892	0	1
chr1	51307621	51307923	0	MSTRG.1934	+	UTL1934	intergenic	unannotated	repeat	ambiguous	TTC39A	ambiguous	85.71428571428571	0	0	0	0	0	302	0	1
chr1	51345105	51354439	0	MSTRG.1935	-	UTL1935	intergenic	unannotated	readthrough	readthrough	TTC39A	SINE	38.56353591160221	0	0	0	0	0	9334	0	1
chr1	51427340	51427378	0	MSTRG.1936	+	UTL1936	intergenic	unannotated	antisense	antisense	EPS15	NONE	0	0	0	0	0	0	38	0	1
chr1	51478185	51478484	0	MSTRG.1937	+	UTL1937	intergenic	unannotated	repeat	LINE	EPS15	LINE	100	0	0	0	0	0	299	0	1
chr1	51504187	51504249	0	MSTRG.1938	+	UTL1938	intergenic	unannotated	repeat	SINE	EPS15	SINE	80	0	0	0	0	0	62	0	1
chr1	51521677	51521995	0	MSTRG.1939	-	UTL1939	intergenic	unannotated	antisense	antisense	EPS15	ambiguous	40.909090909090914	0	0	0	0	0	318	0	1
chr1	51543139	51543627	0	MSTRG.1940	-	UTL1940	intergenic	unannotated	repeat	SINE	EPS15	SINE	63.63636363636363	0	0	0	0	0	488	0	1
chr1	51574369	51574823	0	MSTRG.1941	+	UTL1941	intergenic	unannotated	antisense	antisense	OSBPL9	SINE	15.517241379310345	0	0	0	0	0	454	0	1
chr1	51603888	51603949	0	MSTRG.1942	-	UTL1942	intergenic	unannotated	antisense	antisense	OSBPL9	NONE	0	0	0	0	0	0	61	0	1
chr1	51617704	51618210	0	MSTRG.1943	-	UTL1943	intergenic	unannotated	cre	pELS	OSBPL9	ambiguous	48.148148148148145	0	0	0	0	0	506	0	1
chr1	51649018	51649354	0	MSTRG.1944	-	UTL1944	intergenic	unannotated	repeat	SINE	OSBPL9	SINE	56.00000000000001	0	0	0	0	0	336	0	1
chr1	51727463	51729463	0	MSTRG.1945	-	UTL1945	intergenic	unannotated	cre	PLS	OSBPL9	LINE	31.46853146853147	0	0	0	0	0	2000	0	1
chr1	51779205	51789366	0	MSTRG.1946	-	UTL1946	intergenic	unannotated	readthrough	readthrough	OSBPL9	SINE	9.320175438596491	0	0	0	0	0	10161	0	1
chr1	51853027	51853263	0	MSTRG.1947	+	UTL1947	intergenic	unannotated	repeat	SINE	NRDC	SINE	66.66666666666666	0	0	0	0	0	236	0	1
chr1	51865649	51865703	0	MSTRG.1948	+	UTL1948	intergenic	unannotated	snRNAderived	snRNAderived	NRDC	scRNA	100	0	0	0	0	0	54	0	1
chr1	51878804	51908127	0	MSTRG.1949	-	UTL1949	intergenic	unannotated	readthrough	readthrough	NRDC	LINE	17.903575297941497	0	0	0	0	0	29323	0	1
chr1	51914232	51914420	0	MSTRG.1950	-	UTL1950	intergenic	unannotated	intergenic	intergenic	RAB3B	NONE	0	0	0	0	0	0	188	0	1
chr1	51924607	51924669	0	MSTRG.1951	+	UTL1951	intergenic	unannotated	antisense	antisense	RAB3B	NONE	0	0	0	0	0	0	62	0	1
chr1	51929800	51929846	0	MSTRG.1952	+	UTL1952	intergenic	unannotated	antisense	antisense	RAB3B	NONE	0	0	0	0	0	0	46	0	1
chr1	51960462	51962376	0	MSTRG.1953	+	UTL1953	intergenic	unannotated	cre	dELS	RAB3B	SINE	40	0	0	0	0	0	1914	0	1
chr1	51976616	51976649	0	MSTRG.1954	+	UTL1954	intergenic	unannotated	antisense	antisense	RAB3B	NONE	0	0	0	0	0	0	33	0	1
chr1	51984058	51984413	0	MSTRG.1955	+	UTL1955	intergenic	unannotated	antisense	antisense	RAB3B	ambiguous	29.72972972972973	0	0	0	0	0	355	0	1
chr1	51995101	51995394	0	MSTRG.1956	-	UTL1956	intergenic	unannotated	repeat	SINE	RAB3B	SINE	88.46153846153845	0	0	0	0	0	293	0	1
chr1	52003592	52003783	0	MSTRG.1957	-	UTL1957	intergenic	unannotated	repeat	SINE	RAB3B	SINE	74.19354838709677	0	0	0	0	0	191	0	1
chr1	52004623	52004888	0	MSTRG.1958	-	UTL1958	intergenic	unannotated	intergenic	intergenic	RAB3B	SINE	25	0	0	0	0	0	265	0	1
chr1	52008551	52008585	0	MSTRG.1959	+	UTL1959	intergenic	unannotated	intergenic	intergenic	TXNDC12	NONE	0	0	0	0	0	0	34	0	1
chr1	52009343	52009515	0	MSTRG.1960	-	UTL1960	intergenic	unannotated	repeat	LTR	TXNDC12	LTR	77.77777777777779	0	0	0	0	0	172	0	1
chr1	52014026	52014235	0	MSTRG.1961	+	UTL1961	intergenic	unannotated	intergenic	intergenic	TXNDC12	NONE	0	0	0	0	0	0	209	0	1
chr1	52016180	52020300	0	MSTRG.1962	-	UTL1962	intergenic	unannotated	readthrough	readthrough	TXNDC12	SINE	44.827586206896555	0	0	0	0	0	4120	0	1
chr1	52049498	52049662	0	MSTRG.1963	+	UTL1963	intergenic	unannotated	antisense	antisense	TXNDC12	SINE	45	0	0	0	0	0	164	0	1
chr1	52055285	52056260	0	MSTRG.1964	+	UTL1964	intergenic	unannotated	cre	PLS	TXNDC12	ambiguous	0.45871559633027525	0	0	0	0	0	975	0	1
chr1	52058582	52058867	0	MSTRG.1965	-	UTL1965	intergenic	unannotated	repeat	SINE	BTF3L4	SINE	68.42105263157895	0	0	0	0	0	285	0	1
chr1	52061608	52061656	0	MSTRG.1966	-	UTL1966	intergenic	unannotated	antisense	antisense	BTF3L4	NONE	0	0	0	0	0	0	48	0	1
chr1	52090549	52099062	0	MSTRG.1967	+	UTL1967	intergenic	unannotated	readthrough	readthrough	BTF3L4	SINE	44.417862838915475	0	0	0	0	0	8513	0	1
chr1	52099962	52100268	0	MSTRG.1968	+	UTL1968	intergenic	unannotated	intergenic	intergenic	BTF3L4	LTR	43.67816091954023	0	0	0	0	0	306	0	1
chr1	52161236	52161397	0	MSTRG.1969	-	UTL1969	intergenic	unannotated	antisense	antisense	ZFYVE9	SINE	25	0	0	0	0	0	161	0	1
chr1	52172370	52172555	0	MSTRG.1970	-	UTL1970	intergenic	unannotated	repeat	LINE	ZFYVE9	LINE	100	0	0	0	0	0	185	0	1
chr1	52255856	52256365	0	MSTRG.1971	-	UTL1971	intergenic	unannotated	repeat	SimpleRepeat	ZFYVE9	SimpleRepeat	64.70588235294117	0	0	0	0	0	509	0	1
chr1	52311222	52311382	0	MSTRG.1972	-	UTL1972	intergenic	unannotated	antisense	antisense	ZFYVE9	ambiguous	40	0	0	0	0	0	160	0	1
chr1	52312064	52312258	0	MSTRG.1973	-	UTL1973	intergenic	unannotated	antisense	antisense	ZFYVE9	NONE	0	0	0	0	0	0	194	0	1
chr1	52320036	52320252	0	MSTRG.1974	-	UTL1974	intergenic	unannotated	repeat	ambiguous	ZFYVE9	ambiguous	78.57142857142857	0	0	0	0	0	216	0	1
chr1	52323810	52323932	0	MSTRG.1975	-	UTL1975	intergenic	unannotated	repeat	ambiguous	ZFYVE9	ambiguous	100	0	0	0	0	0	122	0	1
chr1	52346520	52361094	0	MSTRG.1976	+	UTL1976	intergenic	unannotated	readthrough	readthrough	ZFYVE9	SINE	14.389067524115756	0	0	0	0	0	14574	0	1
chr1	52362982	52363069	0	MSTRG.1977	+	UTL1977	intergenic	unannotated	repeat	SINE	CC2D1B	SINE	100	0	0	0	0	0	87	0	1
chr1	52368109	52372987	0	MSTRG.1978	-	UTL1978	intergenic	unannotated	readthrough	readthrough	ORC1	LINE	33.62193362193362	0	0	0	0	0	4878	0	1
chr1	52420698	52429573	0	MSTRG.1979	+	UTL1979	intergenic	unannotated	readthrough	readthrough	PRPF38A	LINE	21.595330739299612	0	0	0	0	0	8875	0	1
chr1	52440041	52440125	0	MSTRG.1980	+	UTL1980	intergenic	unannotated	antisense	antisense	TUT4	NONE	0	0	0	0	0	0	84	0	1
chr1	52473507	52473719	0	MSTRG.1982	-	UTL1982	intergenic	unannotated	repeat	LINE	TUT4	LINE	100	0	0	0	0	0	212	0	1
chr1	52490848	52490893	0	MSTRG.1981	+	UTL1981	intergenic	unannotated	antisense	antisense	TUT4	NONE	0	0	0	0	0	0	45	0	1
chr1	52523606	52523649	0	MSTRG.1983	+	UTL1983	intergenic	unannotated	repeat	ambiguous	TUT4	ambiguous	100	0	0	0	0	0	43	0	1
chr1	52532291	52532381	0	MSTRG.1984	+	UTL1984	intergenic	unannotated	antisense	antisense	TUT4	NONE	0	0	0	0	0	0	90	0	1
chr1	52533712	52534157	0	MSTRG.1985	+	UTL1985	intergenic	unannotated	repeat	SINE	TUT4	SINE	66.66666666666666	0	0	0	0	0	445	0	1
chr1	52550902	52567392	0	MSTRG.1986	+	UTL1986	intergenic	unannotated	antisense	antisense	TUT4	SINE	21.90114068441065	0	0	0	1	0	16490	0	1
chr1	52577078	52638179	0	MSTRG.1987	-	UTL1987	intergenic	unannotated	cre	dELS	GPX7	SINE	21.022093282749385	0	0	0	0	0	61101	0	1
chr1	52645014	52645074	0	MSTRG.1988	-	UTL1988	intergenic	unannotated	antisense	antisense	SHISAL2A	NONE	0	0	0	0	0	0	60	0	1
chr1	52666260	52666337	0	MSTRG.1989	-	UTL1989	intergenic	unannotated	antisense	antisense	SHISAL2A	NONE	0	0	0	0	0	0	77	0	1
chr1	52669591	52691125	0	MSTRG.1990	+	UTL1990	intergenic	unannotated	readthrough	readthrough	SHISAL2A	SINE	24.652567975830816	0	0	0	0	0	21534	0	1
chr1	52700949	52701330	0	MSTRG.1991	-	UTL1991	intergenic	unannotated	cre	dELS	COA7	SINE	34.61538461538461	0	0	0	0	0	381	0	1
chr1	52707929	52708089	0	MSTRG.1992	+	UTL1992	intergenic	unannotated	intergenic	intergenic	COA7	NONE	0	0	0	0	0	0	160	0	1
chr1	52714676	52714814	0	MSTRG.1993	+	UTL1993	intergenic	unannotated	readthrough	readthrough	ZYG11B	NONE	0	0	0	0	1	0	138	0	1
chr1	52720254	52721096	0	MSTRG.1994	-	UTL1994	intergenic	unannotated	repeat	SINE	ZYG11B	SINE	50.943396226415096	0	0	0	0	0	842	0	1
chr1	52725629	52726071	0	MSTRG.1995	-	UTL1995	intergenic	unannotated	cre	pELS	ZYG11B	SINE	38.095238095238095	0	0	0	0	0	442	0	1
chr1	52744819	52744929	0	MSTRG.1996	-	UTL1996	intergenic	unannotated	repeat	SINE	ZYG11B	SINE	100	0	0	0	0	0	110	0	1
chr1	52772014	52772323	0	MSTRG.1997	-	UTL1997	intergenic	unannotated	readthrough	readthrough	ZYG11B	LINE	84.55008488964346	0	0	0	0	0	309	0	1
chr1	52774589	52774646	0	MSTRG.1998	-	UTL1998	intergenic	unannotated	antisense	antisense	ZYG11B	NONE	0	0	0	0	0	0	57	0	1
chr1	52788319	52788449	0	MSTRG.1999	-	UTL1999	intergenic	unannotated	antisense	antisense	ZYG11B	NONE	0	0	0	0	0	0	130	0	1
[truncated: 76,315 more rows]
