# Supplementary material for: Global mapping of RNA-chromatin contacts reveals a proximity-dominated connectivity model for ncRNA-gene interactions
Source: Nat Commun. 2023 Sep 28;14:6073. doi: 10.1038/s41467-023-41848-9 (PMC10539311; doi:10.1038/s41467-023-41848-9)
Supplement: Supplementary file 8 — Supplementary Data 5 [file 41467_2023_41848_MOESM8_ESM.xlsx]

## Sheet: delocalized_cis
deloc_score_type

## Sheet: delocalized_trans
deloc_score_type

## Sheet: ultralocalized_cis
deloc_score_type

## Sheet: ultralocalized_trans
deloc_score_type
