# Supplementary material for: Global mapping of RNA-chromatin contacts reveals a proximity-dominated connectivity model for ncRNA-gene interactions
Source: Nat Commun. 2023 Sep 28;14:6073. doi: 10.1038/s41467-023-41848-9 (PMC10539311; doi:10.1038/s41467-023-41848-9)
Supplement: Supplementary file 11 — Supplementary Data 8 [file 41467_2023_41848_MOESM11_ESM.xlsx]

## Sheet: exonsModel
sample

## Sheet: intronsModel
sample
