# Supplementary material for: Global mapping of RNA-chromatin contacts reveals a proximity-dominated connectivity model for ncRNA-gene interactions
Source: Nat Commun. 2023 Sep 28;14:6073. doi: 10.1038/s41467-023-41848-9 (PMC10539311; doi:10.1038/s41467-023-41848-9)
Supplement: Supplementary file 13 — Supplementary Data 10 [file 41467_2023_41848_MOESM13_ESM.xlsx]

## Sheet: Sheet1
usedFor	oligoID	target	manufacturer	sequence
qPCR	CS_313 human_SOX17_R	SOX17	IDT	CGCACGGAATTTGAACAGTA
qPCR	CS_314 human_Sox17_R	SOX17	IDT	GGATCAGGGACCTGTCACAC
qPCR	CS_317 human_CXCR4_R	CXCR4	IDT	CACCGCATCTGGAGAACCA
qPCR	CS_318 human_CXCR4_R	CXCR4	IDT	GCCCATTTCCTCGGTGTAGTT
qPCR	CS_309 human_FOXA1_R	FOXA1	IDT	AAGGCATACGAACAGGCACTG
qPCR	CS_310 human_FOXA1_R	FOXA1	IDT	TACACACCTTGGTAGTACGCC
qPCR	CS_311 human_FOXA2_R	FOXA2	IDT	GGGAGCGGTGAAGATGGA
qPCR	CS_312 human_FOXA2_R	FOXA2	IDT	TCATGTTGCTCACGGAGGAGTA
qPCR	CS_305 human_SOX2_RN	SOX2	IDT	TGGACAGTTACGCGCACAT
qPCR	CS_306 human_SOX2_RN	SOX2	IDT	CGAGTAGGACATGCTGTAGGT
qPCR	CS_307 human_NANOG_	NANOG	IDT	CATGAGTGTGGATCCAGCTTG
qPCR	CS_308 human_NANOG_	NANOG	IDT	CCTGAATAAGCAGATCCATGG
qPCR	CS_303 human_OCT4_RN	OCT4	IDT	AGTGAGAGGCAACCTGGAGA
qPCR	CS_304 human_OCT4_RN	OCT4	IDT	ACACTCGGACCACATCCTTC
qPCR	CS_301 human_PBGD_R	PBGD	IDT	GGAGCCATGTCTGGTAACGG
qPCR	CS_302 human_PBGD_R	PBGD	IDT	CCACGCGAATCACTCTCATCT
ATAC-seq	v2_Ad1.n_i5barcode	none	IDT	AATGATACGGCGACCACCGAGATCTACAC[i5barcode]TCGTCGGCAGCGTCAGATGTGTAT
ATAC-seq	v2_Ad2.n_i7barcode	none	IDT	CAAGCAGAAGACGGCATACGAGAT[i7barcode]GTCTCGTGGGCTCGGAGATGTG
ChAR-seq	charseq_bridge_topstrand	none	IDT	/5rApp/AANNNAAACCGGCGTCCAAGGATCTTTAATTAAGTCGCAG/3SpC3/
ChAR-seq	charseq_bridge_bottomstrand	none	IDT	/5Phos/GATCTGCGACTTAATTAAAGATCCTTGGACGCCGG/iBiodT/T
ChAR-seq	NEBNext Universal PCR Primer for Illumina (barcode NNNNNNNN)	none	NEB #E7335	5 ́-AAT GAT ACG GCG ACC ACC GAG ATC TAC ACT CTT TCC CTA CAC GAC GCT CTT CCG ATC-s-T-3 ́
ChAR-seq	NEBNext Index N Primer for Illumina (barcode NNNNNNNN)	none	NEB #E7335	5 ́-CAAGCAGAAGACGGCATACGAG[NNNNNNNN]GTGACTGGAGTTCAGACGTGTGCTCTTCCGATC-s-T-3 ́
RNA FISH	seq3,XACTroi_101	XACT	IDT	GAAGGAGGGAATGGGGGCTTACTGTTTAACCCCTCCTAAGTTTCGAGCTGGACTCAGTG
RNA FISH	seq3,XACTroi_108	XACT	IDT	TACAACATGTCAGCTACTGGGCTAAGTTGGCCTCCTAAGTTTCGAGCTGGACTCAGTG
RNA FISH	seq3,XACTroi_117	XACT	IDT	GGGTCATATGCCATCCCTTGGATGAACCCTCCTAAGTTTCGAGCTGGACTCAGTG
RNA FISH	seq3,XACTroi_136	XACT	IDT	GAACTAACCCATCCATTTTCTCACTGGCCCTCCTAAGTTTCGAGCTGGACTCAGTG
RNA FISH	seq3,XACTroi_148	XACT	IDT	TAGAGTCCAAATCCCTTTTCAGCTGCTTACCCTCCTAAGTTTCGAGCTGGACTCAGTG
RNA FISH	seq3,XACTroi_156	XACT	IDT	GAGGCCACTTTAAATTCCAGTTTCCACATCCCTCCTAAGTTTCGAGCTGGACTCAGTG
RNA FISH	seq3,XACTroi_181	XACT	IDT	CTAGGGATAGACCTGGTGGGAGGTGATCGCCTCCTAAGTTTCGAGCTGGACTCAGTG
RNA FISH	seq3,XACTroi_19	XACT	IDT	TGCTAAGTGGAGATGGGGCGGGCAGTAAGCCTCCTAAGTTTCGAGCTGGACTCAGTG
RNA FISH	seq3,XACTroi_209	XACT	IDT	ACTTTGGCCCTGTGGTCACATTTTTCTTCCCTCCTAAGTTTCGAGCTGGACTCAGTG
RNA FISH	seq3,XACTroi_22	XACT	IDT	ATGCTGGTGCCAGATTTCAGGTAGGCAACCTCCTAAGTTTCGAGCTGGACTCAGTG
RNA FISH	seq3,XACTroi_220	XACT	IDT	GCATTATGCATTCTTTAGTGATCTGACTCCCCTCCTAAGTTTCGAGCTGGACTCAGTG
RNA FISH	seq3,XACTroi_230	XACT	IDT	TCTCTATGCATCCTCACCAACTTCTGCCTCCTAAGTTTCGAGCTGGACTCAGTG
RNA FISH	seq3,XACTroi_248	XACT	IDT	TCCTGTTTCCAGGTCTAGAGACAGCTCACCTCCTAAGTTTCGAGCTGGACTCAGTG
RNA FISH	seq3,XACTroi_261	XACT	IDT	TTAGTTGGGCAGTTACATGGTCAGTGCAGCCCTCCTAAGTTTCGAGCTGGACTCAGTG
RNA FISH	seq3,XACTroi_296	XACT	IDT	CTGTGTAGGTCGTCAGTAACACGTGTCTTAGTCCTCCTAAGTTTCGAGCTGGACTCAGTG
RNA FISH	seq3,XACTroi_314	XACT	IDT	GCCTACTTAGTGTGTAGCATTGTCATAGCTCCTCCTAAGTTTCGAGCTGGACTCAGTG
RNA FISH	seq3,XACTroi_336	XACT	IDT	TCCTTATGTTTTGGTATATACCTAGCAGTGGGCCTCCTAAGTTTCGAGCTGGACTCAGTG
RNA FISH	seq3,XACTroi_351	XACT	IDT	TCTCCTTCATTTGTGAAGGGTAATTTTCCTGGCCTCCTAAGTTTCGAGCTGGACTCAGTG
RNA FISH	seq3,XACTroi_404	XACT	IDT	TTGTTTGAGACGGAGTTTAACTCTTGTTGCCCCCTCCTAAGTTTCGAGCTGGACTCAGTG
RNA FISH	seq3,XACTroi_412	XACT	IDT	TCTTCCATCCATGTGAGGACAGAGCTAGCCTCCTAAGTTTCGAGCTGGACTCAGTG
RNA FISH	seq3,XACTroi_42	XACT	IDT	TGTATATTTCCTTTCCCAGTCCTAGAACCACCTCCTAAGTTTCGAGCTGGACTCAGTG
RNA FISH	seq3,XACTroi_438	XACT	IDT	GTCATTTTCTACACAGCGAGATTTGTTCATCGCCTCCTAAGTTTCGAGCTGGACTCAGTG
RNA FISH	seq3,XACTroi_463	XACT	IDT	CATTTCCCAGCCTCCTTTGCAGTAAAGTGCCTCCTAAGTTTCGAGCTGGACTCAGTG
RNA FISH	seq3,XACTroi_464	XACT	IDT	CTCTCTCCCACCTTTGTGAGTCACCACCTCCTAAGTTTCGAGCTGGACTCAGTG
RNA FISH	seq3,XACTroi_486	XACT	IDT	CCTCCTCTCAGTTCCAGTGTTATCAATCCCTCCTAAGTTTCGAGCTGGACTCAGTG
RNA FISH	seq3,XACTroi_57	XACT	IDT	GGAGCTTTGAACTTCAATACATTTTCTCAGGCCCTCCTAAGTTTCGAGCTGGACTCAGTG
RNA FISH	seq3,XACTroi_63	XACT	IDT	TTTAACTCAGCCCACTCTATCAAGGCCCCTCCTAAGTTTCGAGCTGGACTCAGTG
RNA FISH	seq3,XACTroi_85	XACT	IDT	TACAAAGTAGTTTGTTGGCTCATCTCGGAGGACCTCCTAAGTTTCGAGCTGGACTCAGTG
RNA FISH	seq3,XACTroi_96	XACT	IDT	TGGTGAATTCTGCCAGGAATGGGAGCACACCTCCTAAGTTTCGAGCTGGACTCAGTG
RNA FISH	NR002819.4,MALAT1_100	MALAT1	IDT	TGCCAACCACCAGCATCTTTTGCTTTTTCCTCCTAAGTTTCGAGCTGGACTCAGTG
RNA FISH	NR002819.4,MALAT1_101	MALAT1	IDT	TCTGGCCCTTCGCATACGTGTGTCTGCCTCCTAAGTTTCGAGCTGGACTCAGTG
RNA FISH	NR002819.4,MALAT1_49	MALAT1	IDT	CTCTCAGCCACTCAAATGCCTATCTTCCTCCTAAGTTTCGAGCTGGACTCAGTG
RNA FISH	NR002819.4,MALAT1_51	MALAT1	IDT	TTACCTTGAAACCGATTATGGATCATGCCCCCTCCTAAGTTTCGAGCTGGACTCAGTG
RNA FISH	NR002819.4,MALAT1_52	MALAT1	IDT	CACAGGAAGGCTCCATGGTTGTCCTACCCTCCTAAGTTTCGAGCTGGACTCAGTG
RNA FISH	NR002819.4,MALAT1_56	MALAT1	IDT	GGGAAGGGGTCAGGAGAAAGTGCCATGGTTCCTCCTAAGTTTCGAGCTGGACTCAGTG
RNA FISH	NR002819.4,MALAT1_57	MALAT1	IDT	ATACTGCCAGGCTGGTTATGACTCAGAAGCCTCCTAAGTTTCGAGCTGGACTCAGTG
RNA FISH	NR002819.4,MALAT1_59	MALAT1	IDT	TCAGCTTCAACTGGGAATACTCTTCCAAGCCTCCTAAGTTTCGAGCTGGACTCAGTG
RNA FISH	NR002819.4,MALAT1_61	MALAT1	IDT	AGCACTTTTAAAGTCTGATTAAGGGGGTGGGGCCTCCTAAGTTTCGAGCTGGACTCAGTG
RNA FISH	NR002819.4,MALAT1_63	MALAT1	IDT	GCCTGCTACCTTCATCACCAAATTGCCCTCCTAAGTTTCGAGCTGGACTCAGTG
RNA FISH	NR002819.4,MALAT1_64	MALAT1	IDT	TGTAGCACCTGGGTCAGCTGTCAATTAATGCCTCCTAAGTTTCGAGCTGGACTCAGTG
RNA FISH	NR002819.4,MALAT1_66	MALAT1	IDT	TAAATGACGCAATTCTCCCTGCGTCATGCCTCCTAAGTTTCGAGCTGGACTCAGTG
RNA FISH	NR002819.4,MALAT1_69	MALAT1	IDT	TGTCTCCGAAGACACAGAGACCTTGGGCCCTCCTAAGTTTCGAGCTGGACTCAGTG
RNA FISH	NR002819.4,MALAT1_71	MALAT1	IDT	TTGAGTGGTTTTATCTAAATACCACCACCTGGCCTCCTAAGTTTCGAGCTGGACTCAGTG
RNA FISH	NR002819.4,MALAT1_74	MALAT1	IDT	TACTTCAAGCATTCCTTCGGATGCTTCACCCTCCTAAGTTTCGAGCTGGACTCAGTG
RNA FISH	NR002819.4,MALAT1_77	MALAT1	IDT	CCCACGCCAACACAGTTTGCTCACATCCTCCTAAGTTTCGAGCTGGACTCAGTG
RNA FISH	NR002819.4,MALAT1_78	MALAT1	IDT	CCGCTCAAATCCTGATCTGGTCCATTAAACCTCCTAAGTTTCGAGCTGGACTCAGTG
RNA FISH	NR002819.4,MALAT1_80	MALAT1	IDT	CCTCCTCAATCCACTTGATCCCAACTCCTCCTAAGTTTCGAGCTGGACTCAGTG
RNA FISH	NR002819.4,MALAT1_83	MALAT1	IDT	GCTCTTCTGAAGTTCTCCTGAGATGACTGCCTCCTAAGTTTCGAGCTGGACTCAGTG
RNA FISH	NR002819.4,MALAT1_84	MALAT1	IDT	GGATTTTTACCAACCACTCGCTTTCCCTCCTCCTAAGTTTCGAGCTGGACTCAGTG
RNA FISH	NR002819.4,MALAT1_86	MALAT1	IDT	GCTTCACCACCAAATCGTTAGCGCTCCCTCCTAAGTTTCGAGCTGGACTCAGTG
RNA FISH	NR002819.4,MALAT1_88	MALAT1	IDT	CACTGGCTCCTGGACTCTTTTCCTATCCTCCTAAGTTTCGAGCTGGACTCAGTG
RNA FISH	NR002819.4,MALAT1_89	MALAT1	IDT	CACTGGTTCCTGGAATCCTGTCTGCTCCTCCTAAGTTTCGAGCTGGACTCAGTG
RNA FISH	NR002819.4,MALAT1_91	MALAT1	IDT	TCTTCGCCTTCCCGTACTTCTGTCTTCCTCCTAAGTTTCGAGCTGGACTCAGTG
RNA FISH	NR002819.4,MALAT1_94	MALAT1	IDT	CGCACAGCTCGGGCGAGGCGTATTTATCCTCCTAAGTTTCGAGCTGGACTCAGTG
RNA FISH	NR002819.4,MALAT1_95	MALAT1	IDT	GTGTGATAGTTCAGGGCTTTACTTTCCATTACCCTCCTAAGTTTCGAGCTGGACTCAGTG
RNA FISH	NR002819.4,MALAT1_96	MALAT1	IDT	TTGCTTTTTTGTTCGAGAAATCGGAGCAGCACCCTCCTAAGTTTCGAGCTGGACTCAGTG
RNA FISH	NR002819.4,MALAT1_99	MALAT1	IDT	TTGCAGATTCTGTGTTATGCCTGGTTAGGTATCCTCCTAAGTTTCGAGCTGGACTCAGTG
RNA FISH	NR003051.3,RMRP_104	RMRP	IDT	CTGCGTAACTAGAGGGAGCTGACGGATGACCTCCTAAGTTTCGAGCTGGACTCAGTG
RNA FISH	NR003051.3,RMRP_105	RMRP	IDT	GGAGGAACAGAGTCCTCAGTGTGTAGCCTCCTCCTAAGTTTCGAGCTGGACTCAGTG
RNA FISH	MSTRG.86978_2741_reg1	UTL86978	IDT	TCATCTGCCCTGCTCACTACTGAATACCTCCTAAGTTTCGAGCTGGACTCAGTG
RNA FISH	MSTRG.86978_2835_reg1	UTL86978	IDT	CACACGCTGTGTGCTCTGGATGCTTGCCTCCTAAGTTTCGAGCTGGACTCAGTG
RNA FISH	MSTRG.86978_2793_reg1	UTL86978	IDT	AGGGTTTTCAGGGTGAAGCCTCACTGGGCCTCCTAAGTTTCGAGCTGGACTCAGTG
RNA FISH	MSTRG.86978_2642_reg1	UTL86978	IDT	CTCCAGTTCTACAGCAGCATAGTACCTTTCCTCCTAAGTTTCGAGCTGGACTCAGTG
RNA FISH	MSTRG.86978_2760_reg1	UTL86978	IDT	AACAGGTCAGGTTTGGATTTGGGCTCTTCTACCTCCTAAGTTTCGAGCTGGACTCAGTG
RNA FISH	MSTRG.86978_2779_reg1	UTL86978	IDT	GAGGGCATAAAGCTATCTTTCCTCTGCCCCTCCTAAGTTTCGAGCTGGACTCAGTG
RNA FISH	MSTRG.86978_2899_reg1	UTL86978	IDT	CTGACTTCCCACGTCACATCCTCTACCCTCCTAAGTTTCGAGCTGGACTCAGTG
RNA FISH	MSTRG.86978_2781_reg1	UTL86978	IDT	TTATTCAAGAGCCGTCCTCAGTTCTGGCCCTCCTAAGTTTCGAGCTGGACTCAGTG
RNA FISH	MSTRG.86978_2762_reg1	UTL86978	IDT	GAATCCCTCGACTTCACGCAACAGGGTCCTCCTAAGTTTCGAGCTGGACTCAGTG
RNA FISH	MSTRG.86978_2862_reg1	UTL86978	IDT	CCTAGCATGGATTTTGTCTTCTAAGAGTCAGCCCTCCTAAGTTTCGAGCTGGACTCAGTG
RNA FISH	MSTRG.86978_2843_reg1	UTL86978	IDT	AAGCTTGTGTGCTTTCTTATCTCCTGGCCCTCCTAAGTTTCGAGCTGGACTCAGTG
RNA FISH	MSTRG.86978_2761_reg1	UTL86978	IDT	AGTTAGAATGCGGTTCTGTTCATTGACTTCGGCCTCCTAAGTTTCGAGCTGGACTCAGTG
RNA FISH	MSTRG.86978_2837_reg1	UTL86978	IDT	CTTGGCTGCCTTGACAGCCTCTTCAACCTCCTAAGTTTCGAGCTGGACTCAGTG
RNA FISH	MSTRG.86978_2636_reg1	UTL86978	IDT	TTGAGATAGGGAAACAGTACCTGGGGCCGCCTCCTAAGTTTCGAGCTGGACTCAGTG
RNA FISH	MSTRG.86978_2861_reg1	UTL86978	IDT	GACAGGCACTTGCTTATTTTGTGTTCCTGGCCTCCTAAGTTTCGAGCTGGACTCAGTG
RNA FISH	MSTRG.86978_2873_reg1	UTL86978	IDT	ATAGAGTGTCCTTGTAGTTCCAAAGGTGGCTTCCTCCTAAGTTTCGAGCTGGACTCAGTG
RNA FISH	MSTRG.86978_2867_reg1	UTL86978	IDT	ATGTTTACTGTGGCTCGTTTACCAACCAGGCCTCCTAAGTTTCGAGCTGGACTCAGTG
RNA FISH	MSTRG.86978_2854_reg1	UTL86978	IDT	GGGGTCACTCATCCAGCTCTGGGTTTCCTCCTAAGTTTCGAGCTGGACTCAGTG
RNA FISH	MSTRG.86978_2682_reg1	UTL86978	IDT	GTCTTGCGCCTCCAACAGAATGAAATCTGCCTCCTAAGTTTCGAGCTGGACTCAGTG
RNA FISH	MSTRG.86978_2871_reg1	UTL86978	IDT	GGCTGGTGTTCTTTTCTTCCAGTTACACTTTCCTCCTAAGTTTCGAGCTGGACTCAGTG
RNA FISH	MSTRG.61578_1142_cisReg	UTL61578	IDT	TCAAGATCATCAAGGTTGGTATCTTCTGAGGTCCTCCTAAGTTTCGAGCTGGACTCAGTG
RNA FISH	MSTRG.61578_1133_cisReg	UTL61578	IDT	GCTGTAACAGCCCACTACACTCTTTTCCCTCCTAAGTTTCGAGCTGGACTCAGTG
RNA FISH	MSTRG.61578_1311_cisReg	UTL61578	IDT	CTGGGTACCATGTTTAGTACCATGGTGATGGCCTCCTAAGTTTCGAGCTGGACTCAGTG
RNA FISH	MSTRG.61578_1306_cisReg	UTL61578	IDT	GTCTCACCTTCCAGTAAATAGACCCTTTTCCCTCCTAAGTTTCGAGCTGGACTCAGTG
RNA FISH	MSTRG.61578_1132_cisReg	UTL61578	IDT	GAGTCCAATTCCTTTTCAGAATATTCGGATCCCCTCCTAAGTTTCGAGCTGGACTCAGTG
RNA FISH	MSTRG.61578_1137_cisReg	UTL61578	IDT	TTCTAGTTCTCCAGGCTAAACATACCCAGCCTCCTAAGTTTCGAGCTGGACTCAGTG
RNA FISH	MSTRG.61578_1353_cisReg	UTL61578	IDT	GTGTTACCCTCTTTTCACACTCCACTCCCTCCTAAGTTTCGAGCTGGACTCAGTG
RNA FISH	MSTRG.61578_1297_cisReg	UTL61578	IDT	GTGCTAAATGTGTCCTGTAGACGGTAATTTGCCCTCCTAAGTTTCGAGCTGGACTCAGTG
RNA FISH	MSTRG.61578_1276_cisReg	UTL61578	IDT	GTCTCATGATGTTAGAGCATTCACTTAGGTTCCCTCCTAAGTTTCGAGCTGGACTCAGTG
RNA FISH	MSTRG.61578_1352_cisReg	UTL61578	IDT	GGCTCCCTCTGACTGTTAGGGATTGTTCCTCCTAAGTTTCGAGCTGGACTCAGTG
RNA FISH	MSTRG.61578_1280_cisReg	UTL61578	IDT	TGAAGTCTACATGCTTGAAGTCTGTATTCTGGCCTCCTAAGTTTCGAGCTGGACTCAGTG
RNA FISH	MSTRG.61578_1299_cisReg	UTL61578	IDT	TCCTTTTTTATGGCATACTTTATGGTTGGGGCCCTCCTAAGTTTCGAGCTGGACTCAGTG
RNA FISH	MSTRG.61578_1286_cisReg	UTL61578	IDT	CTCATCTTCTTTGACTTCTCTGCTGACCCCTCCTAAGTTTCGAGCTGGACTCAGTG
RNA FISH	MSTRG.61578_1292_cisReg	UTL61578	IDT	CCTCTAACTGTGGCCCTTCCCTTTAACCTCCTAAGTTTCGAGCTGGACTCAGTG
RNA FISH	MSTRG.61578_1284_cisReg	UTL61578	IDT	TCTCCAAGTTAGTAGGATAGGGTTCTGAGTGGCCTCCTAAGTTTCGAGCTGGACTCAGTG
RNA FISH	MSTRG.61578_1287_cisReg	UTL61578	IDT	CTCCTTCTTGTCATGCCTCCTTGGATCCTCCTAAGTTTCGAGCTGGACTCAGTG
RNA FISH	MSTRG.61578_1126_cisReg	UTL61578	IDT	AAGTCAGCCTCAATGGGCCTGAGTGGCCTCCTAAGTTTCGAGCTGGACTCAGTG
RNA FISH	MSTRG.61578_1144_cisReg	UTL61578	IDT	TCAATATGTTGTTCATGCATGGTGTACAAGGGCCTCCTAAGTTTCGAGCTGGACTCAGTG
RNA FISH	MSTRG.61578_1141_cisReg	UTL61578	IDT	CTGACGTTTGTGTACACTACTCTGGCAAACCCTCCTAAGTTTCGAGCTGGACTCAGTG
RNA FISH	MSTRG.61578_1135_cisReg	UTL61578	IDT	GCGTCAATCAAACCTCTGCAGTCTAGCCCTCCTAAGTTTCGAGCTGGACTCAGTG
RNA FISH	MSTRG.61578_1120_transReg	UTL61578	IDT	AACAACACAGCTCTTTGTGGCATTTGGGGCCTCCTAAGTTTCGAGCTGGACTCAGTG
RNA FISH	MSTRG.61578_1115_transReg	UTL61578	IDT	AACCAGCTTGCCAGGGAACTCTTGCACCTCCTAAGTTTCGAGCTGGACTCAGTG
RNA FISH	MSTRG.61578_1265_transReg	UTL61578	IDT	CATTTTCTTCCCGTTCTTTTGAGAACAGCCTCCTCCTAAGTTTCGAGCTGGACTCAGTG
RNA FISH	MSTRG.61578_1264_transReg	UTL61578	IDT	TCGTATTCTATGGAGTTGTCCTTTTCTTAGCGCCTCCTAAGTTTCGAGCTGGACTCAGTG
RNA FISH	MSTRG.61578_1351_transReg	UTL61578	IDT	CGTGAGCCACCATGCCTCATTCTAGTCCTCCTAAGTTTCGAGCTGGACTCAGTG
RNA FISH	MSTRG.61578_1270_transReg	UTL61578	IDT	TCTGGAATTTGGCTTAGATGCTTAGTTCAGTCCCTCCTAAGTTTCGAGCTGGACTCAGTG
RNA FISH	MSTRG.61578_1267_transReg	UTL61578	IDT	TAGTTTCTCTTCCTCAAGCCACATTCTTCCCTCCTAAGTTTCGAGCTGGACTCAGTG
RNA FISH	MSTRG.61578_1272_transReg	UTL61578	IDT	TGTGGTCCCAGGAATGCTTGCTTACTATCCTCCTAAGTTTCGAGCTGGACTCAGTG
RNA FISH	MSTRG.61578_1117_transReg	UTL61578	IDT	TGCTCATGCCTCCCTACAACTAACTACCTCCTAAGTTTCGAGCTGGACTCAGTG
RNA FISH	MSTRG.61578_1271_transReg	UTL61578	IDT	CATGTTCAGCTACATTTTCTCCTCTCTACCCTCCTAAGTTTCGAGCTGGACTCAGTG
RNA FISH	MSTRG.61578_1111_transReg	UTL61578	IDT	CTCATCTCATGGATGCCATGAGGGAGGCCTCCTAAGTTTCGAGCTGGACTCAGTG
RNA FISH	MSTRG.61578_1112_transReg	UTL61578	IDT	AATAGCGACATAGAGTTTACGTTGTGTCTGGCCCTCCTAAGTTTCGAGCTGGACTCAGTG
RNA FISH	MSTRG.61578_1121_transReg	UTL61578	IDT	CTCTGTGGCTTAGACCTAACCTCATAATGCCTCCTAAGTTTCGAGCTGGACTCAGTG
RNA FISH	MSTRG.61578_1116_transReg	UTL61578	IDT	CCCATTAGCCACCACTTCCAACACTGCCTCCTAAGTTTCGAGCTGGACTCAGTG
RNA FISH	MSTRG.61578_1268_transReg	UTL61578	IDT	TCATTTGGAAGTAGTACAAGGTTGCTCTTGGCCCTCCTAAGTTTCGAGCTGGACTCAGTG
RNA FISH	MSTRG.61578_1263_transReg	UTL61578	IDT	TGATGGATTACAGAGTCTGTATGTGTTCAGCTCCTCCTAAGTTTCGAGCTGGACTCAGTG
RNA FISH	MSTRG.61578_1118_transReg	UTL61578	IDT	CTATTTCAGGCATATTCCAGGATGATCCTGCCTCCTAAGTTTCGAGCTGGACTCAGTG
RNA FISH	MSTRG.61578_1266_transReg	UTL61578	IDT	TCCTACAGAGGTTTTGAACTTTTCTCTATGGCCCTCCTAAGTTTCGAGCTGGACTCAGTG
RNA FISH	MSTRG.61578_1262_transReg	UTL61578	IDT	GGAGTTGCCAATTCTTCTGTTTTGTTACTGTCCCTCCTAAGTTTCGAGCTGGACTCAGTG
RNA FISH	MSTRG.61578_1269_transReg	UTL61578	IDT	TCTCATTTGTAGGAATTCCTGATCTGAGTGCCCTCCTAAGTTTCGAGCTGGACTCAGTG
